# Supplementary material for: Remodeling of algal photosystem I through phosphorylation
Source: Biosci Rep. 2023 Jan 24;43(1):BSR20220369. doi: 10.1042/BSR20220369 (PMC9874419; doi:10.1042/BSR20220369)
Supplement: Supplementary Table S1 [file BSR-2022-0369C_supp1.xlsx]

## Sheet: Light Reactions
Proteins	Gene Name	Phytozome: Description	Amino acid	Positions within proteins	Multiplicity	Phosphorylation ratio HL/NL (LOG2)	Protein ratio HL/NL (LOG2)	FDR limma HL/NL (Phosphorylation)	FDR limma HL/NL (Protein)	Difference between Phosphorylation and Protein ratio (LOG2)	Charge	Valid values HL-CC124	Valid values HL-CC125	Valid values HL-CC4375	Valid values NL-CC124	Valid values NL-CC125	Valid values NL-CC4375	Protein group IDs	Pfam	Panther	KOG	ec	KO	GO	GO Description	GO Name	GOMapMan BINCODE	GOMapMan NAME	GOMapMan DESCRIPTION	UniproGene ontology (biological process)	UniproGene ontology (ceNLular component)	UniproGene ontology (GO)	UniproGene ontology (molecular function)	UniproGene ontology IDs	UniproCalcium binding	UniproCatalytic activity	UniproCofactor	UniproDNA binding	UniproEC number	UniproFunction [CC]	UniproMetal binding	UniproNucleotide binding	UniproPathway	UniproGene names (primary )	Chloroplast (Terashima)	EggNOG:best_tax_level	EggNOG:GOs	EggNOG:EC	EggNOG:KEGG_ko
DAA01471.1	psaA ps1a1	[protein=photosystem I P700 chlorophyll A apoprotein A1] [protein_id=DAA01471.1] [location=join(32737..32825,complement(174205..174384),complement(69520..71506))]	S	25	___1	1.68393	-1.20391	0.0294368	1.66001e-09	2.88784	2	3	4	3	0	2	4	5319												photosynthesis [GO:0015979];protein-chromophore linkage [GO:0018298]	chloroplast thylakoid membrane [GO:0009535];integral component of membrane [GO:0016021];photosystem I [GO:0009522]	4 iron, 4 sulfur cluster binding [GO:0051539];chlorophyll binding [GO:0016168];chloroplast thylakoid membrane [GO:0009535];electron transfer activity [GO:0009055];integral component of membrane [GO:0016021];magnesium ion binding [GO:0000287];photosynthesis [GO:0015979];photosystem I [GO:0009522];protein-chromophore linkage [GO:0018298]	4 iron, 4 sulfur cluster binding [GO:0051539];chlorophyll binding [GO:0016168];electron transfer activity [GO:0009055];magnesium ion binding [GO:0000287]	GO:0000287;GO:0009055;GO:0009522;GO:0009535;GO:0015979;GO:0016021;GO:0016168;GO:0018298;GO:0051539		CATALYTIC ACTIVITY: Reaction=hnu + oxidized [2Fe-2S]-[ferredoxin] + reduced [plastocyanin] = oxidized [plastocyanin] + reduced [2Fe-2S]-[ferredoxin];EC=1.97.1.12;Xref=Rhea:RHEA:30407, Rhea:RHEA-COMP:10000, Rhea:RHEA-COMP:10001, Rhea:RHEA-COMP:10039, Rhea:RHEA-COMP:10040, ChEBI:CHEBI:29036, ChEBI:CHEBI:30212, ChEBI:CHEBI:33737, ChEBI:CHEBI:33738, ChEBI:CHEBI:49552	COFACTOR: Note=P700 is a chlorophyll a/chlorophyll a' dimer, A0 is one or more chlorophyll a, A1 is one or both phylloquinones and FX is a shared 4Fe-4S iron-sulfur center. {ECO:0000250}		1.97.1.12	FUNCTIOBoth potential cofactor branches in PSI seem to be active;FUNCTIOPsaA and PsaB bind P700, the primary electron donor of photosystem I (PSI), as well as the electron acceptors A0, A1 and FX. PSI is a plastocyanin/cytochrome c6-ferredoxin oxidoreductase, converting photonic excitation into a charge separation, which transfers an electron from the donor P700 chlorophyll pair to the spectrosco…	/evidence=ECO:0000250;/note=Iron-sulfur (4Fe-4S);/note=Magnesium (chlorophyll-a' A1 axial ligand;/note=Magnesium (chlorophyll-a A3 axial ligand);METAL 575;METAL 584;METAL 676;METAL 684;P700 special pair);shared with dimeric partner			psaA	C	Chlorophyta	GO:0005575;GO:0005622;GO:0005623;GO:0005737;GO:0009507;GO:0009534;GO:0009535;GO:0009536;GO:0009579;GO:0016020;GO:0031976;GO:0031984;GO:0034357;GO:0042651;GO:0043226;GO:0043227;GO:0043229;GO:0043231;GO:0044422;GO:0044424;GO:0044434;GO:0044435;GO:0044436;GO:0044444;GO:0044446;GO:0044464;GO:0055035		ko:K02689
Cre12.g560950.t1.2	PSAG	PSAG|Photosystem I reaction center subunit V___(1 of 1) K08905 - photosystem I subunit V (psaG)	S	65	___1	1.35108	-1.04931	0.0300538	8.75004e-08	2.40039	2	4	4	4	3	4	4	4032	PF01241	PTHR34195		1.97.1.12	K08905	GO:0009522;GO:0015979;GO:0016020;GO:0016168		chlorophyll binding;membrane;photosynthesis;photosystem I	1.1.2.2	PS.lightreaction.photosystem I.PSI polypeptide subunits	photosystem I subunit G (AT1G55670 similarity)	photosynthesis [GO:0015979]	chloroplast [GO:0009507];integral component of membrane [GO:0016021];photosystem I [GO:0009522]	chloroplast [GO:0009507];integral component of membrane [GO:0016021];photosynthesis [GO:0015979];photosystem I [GO:0009522]		GO:0009507;GO:0009522;GO:0015979;GO:0016021											C	Chlorophyta	GO:0005575;GO:0005622;GO:0005623;GO:0005737;GO:0006091;GO:0006139;GO:0006725;GO:0006732;GO:0006733;GO:0006739;GO:0006740;GO:0006753;GO:0006793;GO:0006796;GO:0006807;GO:0008150;GO:0008152;GO:0009117;GO:0009507;GO:0009521;GO:0009522;GO:0009526;GO:0009534;GO:0009535;GO:0009536;GO:0009579;GO:0009767;GO:0009773;GO:0009780;GO:0009941;GO:0009987;GO:0010109;GO:0015979;GO:0016020;GO:0019222;GO:0019362;GO:…		ko:K08905
Cre12.g560950.t1.2	PSAG	PSAG|Photosystem I reaction center subunit V___(1 of 1) K08905 - photosystem I subunit V (psaG)	T	66	___1	0.75347	-1.04931	0.0198057	8.75004e-08	1.80278	3	4	4	4	4	4	4	4032	PF01241	PTHR34195		1.97.1.12	K08905	GO:0009522;GO:0015979;GO:0016020;GO:0016168		chlorophyll binding;membrane;photosynthesis;photosystem I	1.1.2.2	PS.lightreaction.photosystem I.PSI polypeptide subunits	photosystem I subunit G (AT1G55670 similarity)	photosynthesis [GO:0015979]	chloroplast [GO:0009507];integral component of membrane [GO:0016021];photosystem I [GO:0009522]	chloroplast [GO:0009507];integral component of membrane [GO:0016021];photosynthesis [GO:0015979];photosystem I [GO:0009522]		GO:0009507;GO:0009522;GO:0015979;GO:0016021											C	Chlorophyta	GO:0005575;GO:0005622;GO:0005623;GO:0005737;GO:0006091;GO:0006139;GO:0006725;GO:0006732;GO:0006733;GO:0006739;GO:0006740;GO:0006753;GO:0006793;GO:0006796;GO:0006807;GO:0008150;GO:0008152;GO:0009117;GO:0009507;GO:0009521;GO:0009522;GO:0009526;GO:0009534;GO:0009535;GO:0009536;GO:0009579;GO:0009767;GO:0009773;GO:0009780;GO:0009941;GO:0009987;GO:0010109;GO:0015979;GO:0016020;GO:0019222;GO:0019362;GO:…		ko:K08905
Cre12.g560950.t1.2	PSAG	PSAG|Photosystem I reaction center subunit V___(1 of 1) K08905 - photosystem I subunit V (psaG)	T	71	___1	1.4364	-1.04931	0.00906797	8.75004e-08	2.48571	2	4	4	4	4	4	3	4032	PF01241	PTHR34195		1.97.1.12	K08905	GO:0009522;GO:0015979;GO:0016020;GO:0016168		chlorophyll binding;membrane;photosynthesis;photosystem I	1.1.2.2	PS.lightreaction.photosystem I.PSI polypeptide subunits	photosystem I subunit G (AT1G55670 similarity)	photosynthesis [GO:0015979]	chloroplast [GO:0009507];integral component of membrane [GO:0016021];photosystem I [GO:0009522]	chloroplast [GO:0009507];integral component of membrane [GO:0016021];photosynthesis [GO:0015979];photosystem I [GO:0009522]		GO:0009507;GO:0009522;GO:0015979;GO:0016021											C	Chlorophyta	GO:0005575;GO:0005622;GO:0005623;GO:0005737;GO:0006091;GO:0006139;GO:0006725;GO:0006732;GO:0006733;GO:0006739;GO:0006740;GO:0006753;GO:0006793;GO:0006796;GO:0006807;GO:0008150;GO:0008152;GO:0009117;GO:0009507;GO:0009521;GO:0009522;GO:0009526;GO:0009534;GO:0009535;GO:0009536;GO:0009579;GO:0009767;GO:0009773;GO:0009780;GO:0009941;GO:0009987;GO:0010109;GO:0015979;GO:0016020;GO:0019222;GO:0019362;GO:…		ko:K08905
Cre12.g560950.t1.2	PSAG	PSAG|Photosystem I reaction center subunit V___(1 of 1) K08905 - photosystem I subunit V (psaG)	T	72	___1	1.85993	-1.04931	0.0212608	8.75004e-08	2.90924	2	4	3	2	1	2	3	4032	PF01241	PTHR34195		1.97.1.12	K08905	GO:0009522;GO:0015979;GO:0016020;GO:0016168		chlorophyll binding;membrane;photosynthesis;photosystem I	1.1.2.2	PS.lightreaction.photosystem I.PSI polypeptide subunits	photosystem I subunit G (AT1G55670 similarity)	photosynthesis [GO:0015979]	chloroplast [GO:0009507];integral component of membrane [GO:0016021];photosystem I [GO:0009522]	chloroplast [GO:0009507];integral component of membrane [GO:0016021];photosynthesis [GO:0015979];photosystem I [GO:0009522]		GO:0009507;GO:0009522;GO:0015979;GO:0016021											C	Chlorophyta	GO:0005575;GO:0005622;GO:0005623;GO:0005737;GO:0006091;GO:0006139;GO:0006725;GO:0006732;GO:0006733;GO:0006739;GO:0006740;GO:0006753;GO:0006793;GO:0006796;GO:0006807;GO:0008150;GO:0008152;GO:0009117;GO:0009507;GO:0009521;GO:0009522;GO:0009526;GO:0009534;GO:0009535;GO:0009536;GO:0009579;GO:0009767;GO:0009773;GO:0009780;GO:0009941;GO:0009987;GO:0010109;GO:0015979;GO:0016020;GO:0019222;GO:0019362;GO:…		ko:K08905
Cre07.g330250.t1.2	PSAH	PSAH|Photosystem I reaction center subunit H___(1 of 1) K02695 - photosystem I subunit VI (psaH)	S	50	___1	2.52311	-1.07816	0.000552917	1.66001e-07	3.60127	2	4	4	4	4	2	3	2267	PF03244	PTHR34787;PTHR34787:SF1		1.97.1.12	K02695	GO:0009522;GO:0009538;GO:0015979		photosynthesis;photosystem I;photosystem I reaction center	1.1.2.2	PS.lightreaction.photosystem I.PSI polypeptide subunits	photosystem I subunit H-1 (AT3G16140 similarity)	photosynthesis [GO:0015979]	chloroplast thylakoid membrane [GO:0009535];integral component of membrane [GO:0016021];photosystem I reaction center [GO:0009538]	chloroplast thylakoid membrane [GO:0009535];integral component of membrane [GO:0016021];photosynthesis [GO:0015979];photosystem I reaction center [GO:0009538]		GO:0009535;GO:0009538;GO:0015979;GO:0016021						FUNCTIOPossible role could be the docking of the LHC I antenna complex to the core complex. {ECO:0000256|ARBA:ARBA00002502}.				PSAH	C	Chlorophyta			ko:K02695
DAA00933.1	psbB	[gene=psbB] [protein=photosystem II P680 chlorophyll A apoprotein] [protein_id=DAA00933.1] [location=complement(80277..81803)]	S	503	___1	-1.88618	-0.825661	0.000120923	3.58996e-06	-1.06052	2	4	4	4	4	4	4	5291												photosynthetic electron transport in photosystem II [GO:0009772];protein-chromophore linkage [GO:0018298]	chloroplast thylakoid membrane [GO:0009535];integral component of membrane [GO:0016021];photosystem II [GO:0009523]	chlorophyll binding [GO:0016168];chloroplast thylakoid membrane [GO:0009535];electron transporter, transferring electrons within the cyclic electron transport pathway of photosynthesis activity [GO:0045156];integral component of membrane [GO:0016021];photosynthetic electron transport in photosystem II [GO:0009772];photosystem II [GO:0009523];protein-chromophore linkage [GO:0018298]	chlorophyll binding [GO:0016168];electron transporter, transferring electrons within the cyclic electron transport pathway of photosynthesis activity [GO:0045156]	GO:0009523;GO:0009535;GO:0009772;GO:0016021;GO:0016168;GO:0018298;GO:0045156			COFACTOR: Note=Binds multiple chlorophylls. PSII binds additional chlorophylls, carotenoids and specific lipids. {ECO:0000255|HAMAP-Rule:MF_01495}			FUNCTIOOne of the components of the core complex of photosystem II (PSII). It binds chlorophyll and helps catalyze the primary light-induced photochemical processes of PSII. PSII is a light-driven water:plastoquinone oxidoreductase, using light energy to abstract electrons from H(2)O, generating O(2) and a proton gradient subsequently used for ATP formation. {ECO:0000255|HAMAP-Rule:MF_01495}.				psbB	C	Chlorophyta			ko:K02704
DAA00966.1	psbC	[gene=psbC] [protein=photosystem II 44 kDa reaction center protein] [protein_id=DAA00966.1] [location=187025..188410]	S	456	___1	0.784887	-1.19326	0.117282	1.02e-08	1.97815	3	4	4	4	3	4	3	5315												photosynthetic electron transport in photosystem II [GO:0009772];protein-chromophore linkage [GO:0018298]	chloroplast thylakoid membrane [GO:0009535];integral component of membrane [GO:0016021];photosystem II [GO:0009523]	chlorophyll binding [GO:0016168];chloroplast thylakoid membrane [GO:0009535];electron transporter, transferring electrons within the cyclic electron transport pathway of photosynthesis activity [GO:0045156];integral component of membrane [GO:0016021];metal ion binding [GO:0046872];photosynthetic electron transport in photosystem II [GO:0009772];photosystem II [GO:0009523];protein-chromophore link…	chlorophyll binding [GO:0016168];electron transporter, transferring electrons within the cyclic electron transport pathway of photosynthesis activity [GO:0045156];metal ion binding [GO:0046872]	GO:0009523;GO:0009535;GO:0009772;GO:0016021;GO:0016168;GO:0018298;GO:0045156;GO:0046872			COFACTOR: Note=Binds multiple chlorophylls and provides some of the ligands for the Ca-4Mn-5O cluster of the oxygen-evolving complex. It may also provide a ligand for a Cl- that is required for oxygen evolution. PSII binds additional chlorophylls, carotenoids and specific lipids. {ECO:0000255|HAMAP-Rule:MF_01496}			FUNCTIOOne of the components of the core complex of photosystem II (PSII). It binds chlorophyll and helps catalyze the primary light-induced photochemical processes of PSII. PSII is a light-driven water:plastoquinone oxidoreductase, using light energy to abstract electrons from H(2)O, generating O(2) and a proton gradient subsequently used for ATP formation. {ECO:0000255|HAMAP-Rule:MF_01496}.	/evidence=ECO:0000255|HAMAP-Rule:MF_01496;/note=Calcium-manganese-oxide [Ca-4Mn-5O];manganese 2;manganese 3;METAL 355			psbC	C	Chlorophyta			ko:K02705
DAA00966.1	psbC	[gene=psbC] [protein=photosystem II 44 kDa reaction center protein] [protein_id=DAA00966.1] [location=187025..188410]	T	334	___1	-1.22581	-1.19326	0.0195758	1.02e-08	-0.0325519	2	0	0	0	2	4	3	5315												photosynthetic electron transport in photosystem II [GO:0009772];protein-chromophore linkage [GO:0018298]	chloroplast thylakoid membrane [GO:0009535];integral component of membrane [GO:0016021];photosystem II [GO:0009523]	chlorophyll binding [GO:0016168];chloroplast thylakoid membrane [GO:0009535];electron transporter, transferring electrons within the cyclic electron transport pathway of photosynthesis activity [GO:0045156];integral component of membrane [GO:0016021];metal ion binding [GO:0046872];photosynthetic electron transport in photosystem II [GO:0009772];photosystem II [GO:0009523];protein-chromophore link…	chlorophyll binding [GO:0016168];electron transporter, transferring electrons within the cyclic electron transport pathway of photosynthesis activity [GO:0045156];metal ion binding [GO:0046872]	GO:0009523;GO:0009535;GO:0009772;GO:0016021;GO:0016168;GO:0018298;GO:0045156;GO:0046872			COFACTOR: Note=Binds multiple chlorophylls and provides some of the ligands for the Ca-4Mn-5O cluster of the oxygen-evolving complex. It may also provide a ligand for a Cl- that is required for oxygen evolution. PSII binds additional chlorophylls, carotenoids and specific lipids. {ECO:0000255|HAMAP-Rule:MF_01496}			FUNCTIOOne of the components of the core complex of photosystem II (PSII). It binds chlorophyll and helps catalyze the primary light-induced photochemical processes of PSII. PSII is a light-driven water:plastoquinone oxidoreductase, using light energy to abstract electrons from H(2)O, generating O(2) and a proton gradient subsequently used for ATP formation. {ECO:0000255|HAMAP-Rule:MF_01496}.	/evidence=ECO:0000255|HAMAP-Rule:MF_01496;/note=Calcium-manganese-oxide [Ca-4Mn-5O];manganese 2;manganese 3;METAL 355			psbC	C	Chlorophyta			ko:K02705
DAA00964.1	psbD	[gene=psbD] [protein=photosystem II reaction center protein D2] [protein_id=DAA00964.1] [location=complement(174574..175632)]	T	2	___1	-1.86503	-1.09036	0.000158694	5.37997e-07	-0.774672	2	4	4	4	4	4	4	5313												photosynthetic electron transport in photosystem II [GO:0009772];protein-chromophore linkage [GO:0018298]	chloroplast thylakoid membrane [GO:0009535];integral component of membrane [GO:0016021];photosystem II [GO:0009523]	chlorophyll binding [GO:0016168];chloroplast thylakoid membrane [GO:0009535];electron transporter, transferring electrons within the cyclic electron transport pathway of photosynthesis activity [GO:0045156];integral component of membrane [GO:0016021];iron ion binding [GO:0005506];photosynthetic electron transport in photosystem II [GO:0009772];photosystem II [GO:0009523];protein-chromophore linka…	chlorophyll binding [GO:0016168];electron transporter, transferring electrons within the cyclic electron transport pathway of photosynthesis activity [GO:0045156];iron ion binding [GO:0005506]	GO:0005506;GO:0009523;GO:0009535;GO:0009772;GO:0016021;GO:0016168;GO:0018298;GO:0045156		CATALYTIC ACTIVITY: Reaction=2 a plastoquinone + 2 H2O + 4 hnu = 2 a plastoquinol + O2;EC=1.10.3.9;Evidence={ECO:0000255|HAMAP-Rule:MF_01383};Xref=Rhea:RHEA:36359, Rhea:RHEA-COMP:9561, Rhea:RHEA-COMP:9562, ChEBI:CHEBI:15377, ChEBI:CHEBI:15379, ChEBI:CHEBI:17757, ChEBI:CHEBI:30212, ChEBI:CHEBI:62192	COFACTOR: Note=The D1/D2 heterodimer binds P680, chlorophylls that are the primary electron donor of PSII, and subsequent electron acceptors. It shares a non-heme iron and each subunit binds pheophytin, quinone, additional chlorophylls, carotenoids and lipids. There is also a Cl(-1) ion associated with D1 and D2, which is required for oxygen evolution. The PSII complex binds additional chlorophyl…		1.10.3.9	FUNCTIOPhotosystem II (PSII) is a light-driven water:plastoquinone oxidoreductase that uses light energy to abstract electrons from H(2)O, generating O(2) and a proton gradient subsequently used for ATP formation. It consists of a core antenna complex that captures photons, and an electron transfer chain that converts photonic excitation into a charge separation. The D1/D2 (PsbA/PsbA) reaction ce…	/evidence=ECO:0000255|HAMAP-Rule:MF_01383;/note=Iron;/note=Magnesium (chlorophyll-a ChlzD2, axial ligand;/note=Magnesium (chlorophyll-a PD2 axial ligand);METAL 117;METAL 197;METAL 214;METAL 268;peripheral);shared with heterodimeric partner;via tele nitrogen			psbD	C	Chlorophyta	GO:0005575;GO:0005622;GO:0005623;GO:0005737;GO:0009507;GO:0009532;GO:0009534;GO:0009535;GO:0009536;GO:0009570;GO:0009579;GO:0010287;GO:0016020;GO:0031976;GO:0031984;GO:0034357;GO:0042651;GO:0043226;GO:0043227;GO:0043229;GO:0043231;GO:0044422;GO:0044424;GO:0044434;GO:0044435;GO:0044436;GO:0044444;GO:0044446;GO:0044464;GO:0055035	1.10.3.9	ko:K02706
Cre09.g396213.t1.1	PSBO	PSBO|Photosystem II Oxygen Evolution Enhancer protein 1___(1 of 1) K02716 - photosystem II oxygen-evolving enhancer protein 1 (psbO)	S	136	___1	0.820923	-0.740877	0.0819445	3.24997e-08	1.5618	2	4	3	4	3	3	4	2774	PF01716	PTHR34058;PTHR34058:SF2			K02716	GO:0005509;GO:0009523;GO:0009654;GO:0015979;GO:0016021;GO:0019898;GO:0042549		calcium ion binding;extrinsic component of membrane;integral component of membrane;photosynthesis;photosystem II;photosystem II oxygen evolving complex;photosystem II stabilization	1.1.1.2	PS.lightreaction.photosystem II.PSII polypeptide subunits	PS II oxygen-evolving complex 1 (AT5G66570 similarity)	photosystem II assembly [GO:0010207];photosystem II stabilization [GO:0042549]	photosystem II oxygen evolving complex [GO:0009654]	oxygen evolving activity [GO:0010242];photosystem II assembly [GO:0010207];photosystem II oxygen evolving complex [GO:0009654];photosystem II stabilization [GO:0042549]	oxygen evolving activity [GO:0010242]	GO:0009654;GO:0010207;GO:0010242;GO:0042549										PSBO	C	Chlorophyta	GO:0003674;GO:0003676;GO:0003723;GO:0003727;GO:0003824;GO:0005488;GO:0005575;GO:0005576;GO:0005622;GO:0005623;GO:0005737;GO:0006091;GO:0006950;GO:0006952;GO:0008150;GO:0008152;GO:0008187;GO:0008266;GO:0009314;GO:0009416;GO:0009507;GO:0009521;GO:0009523;GO:0009532;GO:0009534;GO:0009535;GO:0009536;GO:0009543;GO:0009570;GO:0009579;GO:0009605;GO:0009607;GO:0009617;GO:0009628;GO:0009642;GO:0009644;GO:…		ko:K02716
Cre09.g396213.t1.1	PSBO	PSBO|Photosystem II Oxygen Evolution Enhancer protein 1___(1 of 1) K02716 - photosystem II oxygen-evolving enhancer protein 1 (psbO)	S	138	___1	-0.071713	-0.740877	0.310551	3.24997e-08	0.669164	2	3	2	3	3	3	4	2774	PF01716	PTHR34058;PTHR34058:SF2			K02716	GO:0005509;GO:0009523;GO:0009654;GO:0015979;GO:0016021;GO:0019898;GO:0042549		calcium ion binding;extrinsic component of membrane;integral component of membrane;photosynthesis;photosystem II;photosystem II oxygen evolving complex;photosystem II stabilization	1.1.1.2	PS.lightreaction.photosystem II.PSII polypeptide subunits	PS II oxygen-evolving complex 1 (AT5G66570 similarity)	photosystem II assembly [GO:0010207];photosystem II stabilization [GO:0042549]	photosystem II oxygen evolving complex [GO:0009654]	oxygen evolving activity [GO:0010242];photosystem II assembly [GO:0010207];photosystem II oxygen evolving complex [GO:0009654];photosystem II stabilization [GO:0042549]	oxygen evolving activity [GO:0010242]	GO:0009654;GO:0010207;GO:0010242;GO:0042549										PSBO	C	Chlorophyta	GO:0003674;GO:0003676;GO:0003723;GO:0003727;GO:0003824;GO:0005488;GO:0005575;GO:0005576;GO:0005622;GO:0005623;GO:0005737;GO:0006091;GO:0006950;GO:0006952;GO:0008150;GO:0008152;GO:0008187;GO:0008266;GO:0009314;GO:0009416;GO:0009507;GO:0009521;GO:0009523;GO:0009532;GO:0009534;GO:0009535;GO:0009536;GO:0009543;GO:0009570;GO:0009579;GO:0009605;GO:0009607;GO:0009617;GO:0009628;GO:0009642;GO:0009644;GO:…		ko:K02716
Cre09.g396213.t1.1	PSBO	PSBO|Photosystem II Oxygen Evolution Enhancer protein 1___(1 of 1) K02716 - photosystem II oxygen-evolving enhancer protein 1 (psbO)	S	143	___1	-1.24698	-0.740877	0.0847501	3.24997e-08	-0.506099	3	3	4	4	4	4	3	2774	PF01716	PTHR34058;PTHR34058:SF2			K02716	GO:0005509;GO:0009523;GO:0009654;GO:0015979;GO:0016021;GO:0019898;GO:0042549		calcium ion binding;extrinsic component of membrane;integral component of membrane;photosynthesis;photosystem II;photosystem II oxygen evolving complex;photosystem II stabilization	1.1.1.2	PS.lightreaction.photosystem II.PSII polypeptide subunits	PS II oxygen-evolving complex 1 (AT5G66570 similarity)	photosystem II assembly [GO:0010207];photosystem II stabilization [GO:0042549]	photosystem II oxygen evolving complex [GO:0009654]	oxygen evolving activity [GO:0010242];photosystem II assembly [GO:0010207];photosystem II oxygen evolving complex [GO:0009654];photosystem II stabilization [GO:0042549]	oxygen evolving activity [GO:0010242]	GO:0009654;GO:0010207;GO:0010242;GO:0042549										PSBO	C	Chlorophyta	GO:0003674;GO:0003676;GO:0003723;GO:0003727;GO:0003824;GO:0005488;GO:0005575;GO:0005576;GO:0005622;GO:0005623;GO:0005737;GO:0006091;GO:0006950;GO:0006952;GO:0008150;GO:0008152;GO:0008187;GO:0008266;GO:0009314;GO:0009416;GO:0009507;GO:0009521;GO:0009523;GO:0009532;GO:0009534;GO:0009535;GO:0009536;GO:0009543;GO:0009570;GO:0009579;GO:0009605;GO:0009607;GO:0009617;GO:0009628;GO:0009642;GO:0009644;GO:…		ko:K02716
Cre12.g550850.t1.2	PSBP1	PSBP1|Photosystem II Oxygen Evolution Enhancer protein 2___(1 of 1) PTHR31407:SF6 - OXYGEN-EVOLVING ENHANCER PROTEIN 2-1, CHLOROPLASTIC-RELATED	S	169	___1	-2.46511	-0.396499	8.56998e-05	0.000583714	-2.06861	2	0	0	0	2	4	4	3957	PF01789	PTHR31407;PTHR31407:SF6			K02717	GO:0005509;GO:0009523;GO:0009654;GO:0015979;GO:0019898		calcium ion binding;extrinsic component of membrane;photosynthesis;photosystem II;photosystem II oxygen evolving complex	1.1.1.2	PS.lightreaction.photosystem II.PSII polypeptide subunits	photosystem II subunit P-1 (AT1G06680 similarity)	photosynthesis [GO:0015979]	extrinsic component of membrane [GO:0019898];photosystem II oxygen evolving complex [GO:0009654]	calcium ion binding [GO:0005509];extrinsic component of membrane [GO:0019898];photosynthesis [GO:0015979];photosystem II oxygen evolving complex [GO:0009654]	calcium ion binding [GO:0005509]	GO:0005509;GO:0009654;GO:0015979;GO:0019898											C	Chlorophyta	GO:0003674;GO:0003676;GO:0003723;GO:0003727;GO:0005488;GO:0005515;GO:0005575;GO:0005576;GO:0005622;GO:0005623;GO:0005737;GO:0006091;GO:0006950;GO:0006952;GO:0008150;GO:0008152;GO:0008187;GO:0008266;GO:0009507;GO:0009526;GO:0009532;GO:0009534;GO:0009535;GO:0009536;GO:0009543;GO:0009570;GO:0009579;GO:0009605;GO:0009607;GO:0009617;GO:0009941;GO:0009987;GO:0015979;GO:0016020;GO:0019684;GO:0019898;GO:…		ko:K02717
Cre06.g261000.t1.2	PSBR	PSBR|Photosystem II 10 kDa polypeptide___(1 of 1) K03541 - photosystem II 10kDa protein (psbR)	S	43	___1	-0.285383	-1.33522	0.126401	1.51999e-09	1.04984	3	4	4	4	4	4	4	1723	PF04725	PTHR34369			K03541	GO:0009523;GO:0009654;GO:0015979;GO:0042651		photosynthesis;photosystem II;photosystem II oxygen evolving complex;thylakoid membrane	1.1.1.2	PS.lightreaction.photosystem II.PSII polypeptide subunits	10 kDa photosystem II polypeptide	photosynthesis [GO:0015979]	chloroplast thylakoid membrane [GO:0009535];integral component of membrane [GO:0016021];photosystem II oxygen evolving complex [GO:0009654]	chloroplast thylakoid membrane [GO:0009535];integral component of membrane [GO:0016021];photosynthesis [GO:0015979];photosystem II oxygen evolving complex [GO:0009654]		GO:0009535;GO:0009654;GO:0015979;GO:0016021						FUNCTIOAssociated with the oxygen-evolving complex of photosystem II (PSII) (Probable). Is required for the stable binding of LHCSR3 to PSII-LHCII supercomplexes and is essential for efficient energy-dependent quenching and the integrity of the PSII-LHCII-LHCSR3 supercomplex under continuous high light (PubMed:25699588). {ECO:0000269|PubMed:25699588, ECO:0000305|PubMed:25699588}.				PSBR	C	Chlorophyta	GO:0005575;GO:0005622;GO:0005623;GO:0005737;GO:0006091;GO:0008150;GO:0008152;GO:0009507;GO:0009534;GO:0009535;GO:0009536;GO:0009579;GO:0009719;GO:0009725;GO:0009735;GO:0009987;GO:0010033;GO:0010207;GO:0010270;GO:0015979;GO:0016020;GO:0016043;GO:0019684;GO:0022607;GO:0031976;GO:0031984;GO:0034357;GO:0034622;GO:0042221;GO:0042651;GO:0043226;GO:0043227;GO:0043229;GO:0043231;GO:0043933;GO:0044085;GO:…		ko:K03541
Cre06.g261000.t1.2	PSBR	PSBR|Photosystem II 10 kDa polypeptide___(1 of 1) K03541 - photosystem II 10kDa protein (psbR)	T	37	___1	-0.893671	-1.33522	0.0399724	1.51999e-09	0.441552	3	4	4	4	4	4	4	1723	PF04725	PTHR34369			K03541	GO:0009523;GO:0009654;GO:0015979;GO:0042651		photosynthesis;photosystem II;photosystem II oxygen evolving complex;thylakoid membrane	1.1.1.2	PS.lightreaction.photosystem II.PSII polypeptide subunits	10 kDa photosystem II polypeptide	photosynthesis [GO:0015979]	chloroplast thylakoid membrane [GO:0009535];integral component of membrane [GO:0016021];photosystem II oxygen evolving complex [GO:0009654]	chloroplast thylakoid membrane [GO:0009535];integral component of membrane [GO:0016021];photosynthesis [GO:0015979];photosystem II oxygen evolving complex [GO:0009654]		GO:0009535;GO:0009654;GO:0015979;GO:0016021						FUNCTIOAssociated with the oxygen-evolving complex of photosystem II (PSII) (Probable). Is required for the stable binding of LHCSR3 to PSII-LHCII supercomplexes and is essential for efficient energy-dependent quenching and the integrity of the PSII-LHCII-LHCSR3 supercomplex under continuous high light (PubMed:25699588). {ECO:0000269|PubMed:25699588, ECO:0000305|PubMed:25699588}.				PSBR	C	Chlorophyta	GO:0005575;GO:0005622;GO:0005623;GO:0005737;GO:0006091;GO:0008150;GO:0008152;GO:0009507;GO:0009534;GO:0009535;GO:0009536;GO:0009579;GO:0009719;GO:0009725;GO:0009735;GO:0009987;GO:0010033;GO:0010207;GO:0010270;GO:0015979;GO:0016020;GO:0016043;GO:0019684;GO:0022607;GO:0031976;GO:0031984;GO:0034357;GO:0034622;GO:0042221;GO:0042651;GO:0043226;GO:0043227;GO:0043229;GO:0043231;GO:0043933;GO:0044085;GO:…		ko:K03541
Cre06.g261000.t1.2	PSBR	PSBR|Photosystem II 10 kDa polypeptide___(1 of 1) K03541 - photosystem II 10kDa protein (psbR)	S	43	___2	1.34753	-1.33522	0.0384096	1.51999e-09	2.68275	3	4	4	4	3	4	3	1723	PF04725	PTHR34369			K03541	GO:0009523;GO:0009654;GO:0015979;GO:0042651		photosynthesis;photosystem II;photosystem II oxygen evolving complex;thylakoid membrane	1.1.1.2	PS.lightreaction.photosystem II.PSII polypeptide subunits	10 kDa photosystem II polypeptide	photosynthesis [GO:0015979]	chloroplast thylakoid membrane [GO:0009535];integral component of membrane [GO:0016021];photosystem II oxygen evolving complex [GO:0009654]	chloroplast thylakoid membrane [GO:0009535];integral component of membrane [GO:0016021];photosynthesis [GO:0015979];photosystem II oxygen evolving complex [GO:0009654]		GO:0009535;GO:0009654;GO:0015979;GO:0016021						FUNCTIOAssociated with the oxygen-evolving complex of photosystem II (PSII) (Probable). Is required for the stable binding of LHCSR3 to PSII-LHCII supercomplexes and is essential for efficient energy-dependent quenching and the integrity of the PSII-LHCII-LHCSR3 supercomplex under continuous high light (PubMed:25699588). {ECO:0000269|PubMed:25699588, ECO:0000305|PubMed:25699588}.				PSBR	C	Chlorophyta	GO:0005575;GO:0005622;GO:0005623;GO:0005737;GO:0006091;GO:0008150;GO:0008152;GO:0009507;GO:0009534;GO:0009535;GO:0009536;GO:0009579;GO:0009719;GO:0009725;GO:0009735;GO:0009987;GO:0010033;GO:0010207;GO:0010270;GO:0015979;GO:0016020;GO:0016043;GO:0019684;GO:0022607;GO:0031976;GO:0031984;GO:0034357;GO:0034622;GO:0042221;GO:0042651;GO:0043226;GO:0043227;GO:0043229;GO:0043231;GO:0043933;GO:0044085;GO:…		ko:K03541
Cre06.g261000.t1.2	PSBR	PSBR|Photosystem II 10 kDa polypeptide___(1 of 1) K03541 - photosystem II 10kDa protein (psbR)	T	37	___2	1.25417	-1.33522	0.0340895	1.51999e-09	2.58939	3	4	4	4	3	4	3	1723	PF04725	PTHR34369			K03541	GO:0009523;GO:0009654;GO:0015979;GO:0042651		photosynthesis;photosystem II;photosystem II oxygen evolving complex;thylakoid membrane	1.1.1.2	PS.lightreaction.photosystem II.PSII polypeptide subunits	10 kDa photosystem II polypeptide	photosynthesis [GO:0015979]	chloroplast thylakoid membrane [GO:0009535];integral component of membrane [GO:0016021];photosystem II oxygen evolving complex [GO:0009654]	chloroplast thylakoid membrane [GO:0009535];integral component of membrane [GO:0016021];photosynthesis [GO:0015979];photosystem II oxygen evolving complex [GO:0009654]		GO:0009535;GO:0009654;GO:0015979;GO:0016021						FUNCTIOAssociated with the oxygen-evolving complex of photosystem II (PSII) (Probable). Is required for the stable binding of LHCSR3 to PSII-LHCII supercomplexes and is essential for efficient energy-dependent quenching and the integrity of the PSII-LHCII-LHCSR3 supercomplex under continuous high light (PubMed:25699588). {ECO:0000269|PubMed:25699588, ECO:0000305|PubMed:25699588}.				PSBR	C	Chlorophyta	GO:0005575;GO:0005622;GO:0005623;GO:0005737;GO:0006091;GO:0008150;GO:0008152;GO:0009507;GO:0009534;GO:0009535;GO:0009536;GO:0009579;GO:0009719;GO:0009725;GO:0009735;GO:0009987;GO:0010033;GO:0010207;GO:0010270;GO:0015979;GO:0016020;GO:0016043;GO:0019684;GO:0022607;GO:0031976;GO:0031984;GO:0034357;GO:0034622;GO:0042221;GO:0042651;GO:0043226;GO:0043227;GO:0043229;GO:0043231;GO:0043933;GO:0044085;GO:…		ko:K03541
DAA00905.1	petD	[gene=petD] [protein=cytochrome b6/f subunit IV] [protein_id=DAA00905.1] [location=6382..6864]	S	2	___1	-0.809653	-0.228567	0.0295951	0.0236935	-0.581086	3	0	0	0	3	4	2	5272												photosynthetic electron transport chain [GO:0009767]	chloroplast thylakoid membrane [GO:0009535];integral component of membrane [GO:0016021]	chloroplast thylakoid membrane [GO:0009535];electron transporter, transferring electrons within cytochrome b6/f complex of photosystem II activity [GO:0045158];electron transporter, transferring electrons within the cyclic electron transport pathway of photosynthesis activity [GO:0045156];integral component of membrane [GO:0016021];photosynthetic electron transport chain [GO:0009767]	electron transporter, transferring electrons within cytochrome b6/f complex of photosystem II activity [GO:0045158];electron transporter, transferring electrons within the cyclic electron transport pathway of photosynthesis activity [GO:0045156]	GO:0009535;GO:0009767;GO:0016021;GO:0045156;GO:0045158						FUNCTIOComponent of the cytochrome b6-f complex, which mediates electron transfer between photosystem II (PSII) and photosystem I (PSI), cyclic electron flow around PSI, and state transitions.				petD	C	Chlorophyta	GO:0005575;GO:0005622;GO:0005623;GO:0005737;GO:0009507;GO:0009534;GO:0009535;GO:0009536;GO:0009579;GO:0016020;GO:0031976;GO:0031984;GO:0034357;GO:0042651;GO:0043226;GO:0043227;GO:0043229;GO:0043231;GO:0044422;GO:0044424;GO:0044434;GO:0044435;GO:0044436;GO:0044444;GO:0044446;GO:0044464;GO:0055035		ko:K02637
DAA00905.1	petD	[gene=petD] [protein=cytochrome b6/f subunit IV] [protein_id=DAA00905.1] [location=6382..6864]	T	4	___1	0.9688	-0.228567	0.0932481	0.0236935	1.19737	3	4	4	4	4	4	3	5272												photosynthetic electron transport chain [GO:0009767]	chloroplast thylakoid membrane [GO:0009535];integral component of membrane [GO:0016021]	chloroplast thylakoid membrane [GO:0009535];electron transporter, transferring electrons within cytochrome b6/f complex of photosystem II activity [GO:0045158];electron transporter, transferring electrons within the cyclic electron transport pathway of photosynthesis activity [GO:0045156];integral component of membrane [GO:0016021];photosynthetic electron transport chain [GO:0009767]	electron transporter, transferring electrons within cytochrome b6/f complex of photosystem II activity [GO:0045158];electron transporter, transferring electrons within the cyclic electron transport pathway of photosynthesis activity [GO:0045156]	GO:0009535;GO:0009767;GO:0016021;GO:0045156;GO:0045158						FUNCTIOComponent of the cytochrome b6-f complex, which mediates electron transfer between photosystem II (PSII) and photosystem I (PSI), cyclic electron flow around PSI, and state transitions.				petD	C	Chlorophyta	GO:0005575;GO:0005622;GO:0005623;GO:0005737;GO:0009507;GO:0009534;GO:0009535;GO:0009536;GO:0009579;GO:0016020;GO:0031976;GO:0031984;GO:0034357;GO:0042651;GO:0043226;GO:0043227;GO:0043229;GO:0043231;GO:0044422;GO:0044424;GO:0044434;GO:0044435;GO:0044436;GO:0044444;GO:0044446;GO:0044464;GO:0055035		ko:K02637
Cre12.g558900.t1.2	PETO	PETO|Regulator of photosynthetic cyclic electron flow	S	187	___1	1.25867	-0.581685	0.0282586	8.77001e-06	1.84035	3	4	4	4	3	4	3	4018									35.2	not assigned.unknown	Cytochrome b6f complex subunit V															PETO	C
Cre12.g558900.t1.2	PETO	PETO|Regulator of photosynthetic cyclic electron flow	S	164	___1	-0.691068	-0.581685	0.0186591	8.77001e-06	-0.109383	2	4	4	4	4	4	4	4018									35.2	not assigned.unknown	Cytochrome b6f complex subunit V															PETO	C
Cre12.g558900.t1.2	PETO	PETO|Regulator of photosynthetic cyclic electron flow	T	161	___1	1.45673	-0.581685	0.0361019	8.77001e-06	2.03842	2	4	4	4	4	4	2	4018									35.2	not assigned.unknown	Cytochrome b6f complex subunit V															PETO	C
Cre12.g558900.t1.2	PETO	PETO|Regulator of photosynthetic cyclic electron flow	T	169	___1	-0.846726	-0.581685	0.0867261	8.77001e-06	-0.265041	2	4	3	3	3	4	4	4018									35.2	not assigned.unknown	Cytochrome b6f complex subunit V															PETO	C
Cre12.g558900.t1.2	PETO	PETO|Regulator of photosynthetic cyclic electron flow	S	187	___2	-0.661256	-0.581685	0.166963	8.77001e-06	-0.0795712	3	3	4	4	4	4	4	4018									35.2	not assigned.unknown	Cytochrome b6f complex subunit V															PETO	C
Cre12.g558900.t1.2	PETO	PETO|Regulator of photosynthetic cyclic electron flow	T	185	___2	-0.708811	-0.581685	0.160509	8.77001e-06	-0.127126	3	3	4	4	4	4	4	4018									35.2	not assigned.unknown	Cytochrome b6f complex subunit V															PETO	C
Cre03.g182551.t1.2	PCY1	PCY1|plastocyanin, chloroplast precursor___(1 of 1) K02638 - plastocyanin (petE)	S	117	___1	-1.36346	-0.828121	0.00530848	4.89001e-07	-0.535339	2	4	4	4	4	4	4	1148	PF13473	PTHR34192;PTHR34192:SF2			K02638	GO:0005507;GO:0009055		copper ion binding;electron carrier activity	1.1.5.1	PS.lightreaction.other electron carrier (ox/red).plastocyanin	Pre-apoplastocyanin		chloroplast thylakoid membrane [GO:0009535]	chloroplast thylakoid membrane [GO:0009535];copper ion binding [GO:0005507];electron transfer activity [GO:0009055]	copper ion binding [GO:0005507];electron transfer activity [GO:0009055]	GO:0005507;GO:0009055;GO:0009535						FUNCTIOParticipates in electron transfer between P700 and the cytochrome b6-f complex in photosystem I. {ECO:0000256|RuleBase:RU363020}.				PCY1	C	Chlorophyta	GO:0003674;GO:0003824;GO:0005488;GO:0005515;GO:0005575;GO:0005622;GO:0005623;GO:0005737;GO:0006091;GO:0006417;GO:0008150;GO:0008152;GO:0009055;GO:0009507;GO:0009532;GO:0009534;GO:0009536;GO:0009570;GO:0009579;GO:0009889;GO:0009890;GO:0009892;GO:0009987;GO:0010035;GO:0010038;GO:0010468;GO:0010556;GO:0010558;GO:0010605;GO:0010608;GO:0010629;GO:0016020;GO:0016491;GO:0017148;GO:0019222;GO:0019904;GO:…		ko:K02638
Cre03.g182551.t1.2	PCY1	PCY1|plastocyanin, chloroplast precursor___(1 of 1) K02638 - plastocyanin (petE)	S	57	___1	-0.939654	-0.828121	0.00190941	4.89001e-07	-0.111533	2	4	4	4	4	4	4	1148	PF13473	PTHR34192;PTHR34192:SF2			K02638	GO:0005507;GO:0009055		copper ion binding;electron carrier activity	1.1.5.1	PS.lightreaction.other electron carrier (ox/red).plastocyanin	Pre-apoplastocyanin		chloroplast thylakoid membrane [GO:0009535]	chloroplast thylakoid membrane [GO:0009535];copper ion binding [GO:0005507];electron transfer activity [GO:0009055]	copper ion binding [GO:0005507];electron transfer activity [GO:0009055]	GO:0005507;GO:0009055;GO:0009535						FUNCTIOParticipates in electron transfer between P700 and the cytochrome b6-f complex in photosystem I. {ECO:0000256|RuleBase:RU363020}.				PCY1	C	Chlorophyta	GO:0003674;GO:0003824;GO:0005488;GO:0005515;GO:0005575;GO:0005622;GO:0005623;GO:0005737;GO:0006091;GO:0006417;GO:0008150;GO:0008152;GO:0009055;GO:0009507;GO:0009532;GO:0009534;GO:0009536;GO:0009570;GO:0009579;GO:0009889;GO:0009890;GO:0009892;GO:0009987;GO:0010035;GO:0010038;GO:0010468;GO:0010556;GO:0010558;GO:0010605;GO:0010608;GO:0010629;GO:0016020;GO:0016491;GO:0017148;GO:0019222;GO:0019904;GO:…		ko:K02638
Cre03.g182551.t1.2	PCY1	PCY1|plastocyanin, chloroplast precursor___(1 of 1) K02638 - plastocyanin (petE)	S	96	___1	0.541866	-0.828121	0.0404529	4.89001e-07	1.36999	3	4	4	4	4	4	4	1148	PF13473	PTHR34192;PTHR34192:SF2			K02638	GO:0005507;GO:0009055		copper ion binding;electron carrier activity	1.1.5.1	PS.lightreaction.other electron carrier (ox/red).plastocyanin	Pre-apoplastocyanin		chloroplast thylakoid membrane [GO:0009535]	chloroplast thylakoid membrane [GO:0009535];copper ion binding [GO:0005507];electron transfer activity [GO:0009055]	copper ion binding [GO:0005507];electron transfer activity [GO:0009055]	GO:0005507;GO:0009055;GO:0009535						FUNCTIOParticipates in electron transfer between P700 and the cytochrome b6-f complex in photosystem I. {ECO:0000256|RuleBase:RU363020}.				PCY1	C	Chlorophyta	GO:0003674;GO:0003824;GO:0005488;GO:0005515;GO:0005575;GO:0005622;GO:0005623;GO:0005737;GO:0006091;GO:0006417;GO:0008150;GO:0008152;GO:0009055;GO:0009507;GO:0009532;GO:0009534;GO:0009536;GO:0009570;GO:0009579;GO:0009889;GO:0009890;GO:0009892;GO:0009987;GO:0010035;GO:0010038;GO:0010468;GO:0010556;GO:0010558;GO:0010605;GO:0010608;GO:0010629;GO:0016020;GO:0016491;GO:0017148;GO:0019222;GO:0019904;GO:…		ko:K02638
Cre03.g182551.t1.2	PCY1	PCY1|plastocyanin, chloroplast precursor___(1 of 1) K02638 - plastocyanin (petE)	T	115	___1	-1.28709	-0.828121	0.0546613	4.89001e-07	-0.458969	2	3	3	3	3	4	2	1148	PF13473	PTHR34192;PTHR34192:SF2			K02638	GO:0005507;GO:0009055		copper ion binding;electron carrier activity	1.1.5.1	PS.lightreaction.other electron carrier (ox/red).plastocyanin	Pre-apoplastocyanin		chloroplast thylakoid membrane [GO:0009535]	chloroplast thylakoid membrane [GO:0009535];copper ion binding [GO:0005507];electron transfer activity [GO:0009055]	copper ion binding [GO:0005507];electron transfer activity [GO:0009055]	GO:0005507;GO:0009055;GO:0009535						FUNCTIOParticipates in electron transfer between P700 and the cytochrome b6-f complex in photosystem I. {ECO:0000256|RuleBase:RU363020}.				PCY1	C	Chlorophyta	GO:0003674;GO:0003824;GO:0005488;GO:0005515;GO:0005575;GO:0005622;GO:0005623;GO:0005737;GO:0006091;GO:0006417;GO:0008150;GO:0008152;GO:0009055;GO:0009507;GO:0009532;GO:0009534;GO:0009536;GO:0009570;GO:0009579;GO:0009889;GO:0009890;GO:0009892;GO:0009987;GO:0010035;GO:0010038;GO:0010468;GO:0010556;GO:0010558;GO:0010605;GO:0010608;GO:0010629;GO:0016020;GO:0016491;GO:0017148;GO:0019222;GO:0019904;GO:…		ko:K02638
Cre03.g182551.t1.2	PCY1	PCY1|plastocyanin, chloroplast precursor___(1 of 1) K02638 - plastocyanin (petE)	T	66	___1	0.240383	-0.828121	0.204063	4.89001e-07	1.0685	2	4	4	4	4	3	4	1148	PF13473	PTHR34192;PTHR34192:SF2			K02638	GO:0005507;GO:0009055		copper ion binding;electron carrier activity	1.1.5.1	PS.lightreaction.other electron carrier (ox/red).plastocyanin	Pre-apoplastocyanin		chloroplast thylakoid membrane [GO:0009535]	chloroplast thylakoid membrane [GO:0009535];copper ion binding [GO:0005507];electron transfer activity [GO:0009055]	copper ion binding [GO:0005507];electron transfer activity [GO:0009055]	GO:0005507;GO:0009055;GO:0009535						FUNCTIOParticipates in electron transfer between P700 and the cytochrome b6-f complex in photosystem I. {ECO:0000256|RuleBase:RU363020}.				PCY1	C	Chlorophyta	GO:0003674;GO:0003824;GO:0005488;GO:0005515;GO:0005575;GO:0005622;GO:0005623;GO:0005737;GO:0006091;GO:0006417;GO:0008150;GO:0008152;GO:0009055;GO:0009507;GO:0009532;GO:0009534;GO:0009536;GO:0009570;GO:0009579;GO:0009889;GO:0009890;GO:0009892;GO:0009987;GO:0010035;GO:0010038;GO:0010468;GO:0010556;GO:0010558;GO:0010605;GO:0010608;GO:0010629;GO:0016020;GO:0016491;GO:0017148;GO:0019222;GO:0019904;GO:…		ko:K02638
Cre03.g182551.t1.2	PCY1	PCY1|plastocyanin, chloroplast precursor___(1 of 1) K02638 - plastocyanin (petE)	T	74	___1	-0.387488	-0.828121	0.242592	4.89001e-07	0.440633	3	3	3	1	4	3	2	1148	PF13473	PTHR34192;PTHR34192:SF2			K02638	GO:0005507;GO:0009055		copper ion binding;electron carrier activity	1.1.5.1	PS.lightreaction.other electron carrier (ox/red).plastocyanin	Pre-apoplastocyanin		chloroplast thylakoid membrane [GO:0009535]	chloroplast thylakoid membrane [GO:0009535];copper ion binding [GO:0005507];electron transfer activity [GO:0009055]	copper ion binding [GO:0005507];electron transfer activity [GO:0009055]	GO:0005507;GO:0009055;GO:0009535						FUNCTIOParticipates in electron transfer between P700 and the cytochrome b6-f complex in photosystem I. {ECO:0000256|RuleBase:RU363020}.				PCY1	C	Chlorophyta	GO:0003674;GO:0003824;GO:0005488;GO:0005515;GO:0005575;GO:0005622;GO:0005623;GO:0005737;GO:0006091;GO:0006417;GO:0008150;GO:0008152;GO:0009055;GO:0009507;GO:0009532;GO:0009534;GO:0009536;GO:0009570;GO:0009579;GO:0009889;GO:0009890;GO:0009892;GO:0009987;GO:0010035;GO:0010038;GO:0010468;GO:0010556;GO:0010558;GO:0010605;GO:0010608;GO:0010629;GO:0016020;GO:0016491;GO:0017148;GO:0019222;GO:0019904;GO:…		ko:K02638
Cre02.g120250.t1.1;Cre02.g120250.t2.1	STT7	STT7|Chloroplast protein kinase required for state transitions___(1 of 3) PTHR11584//PTHR11584:SF316 - SERINE/THREONINE PROTEIN KINASE // SERINE/THREONINE-PROTEIN KINASE STN7, CHLOROPLASTIC	S	533	___1	-0.907925	-0.850124	0.00112663	2.87998e-08	-0.0578008	2	4	4	4	4	4	4	775;776	PF00069	PTHR11584;PTHR11584:SF316	KOG0594	2.7.11.1		GO:0004672;GO:0005524;GO:0006468		ATP binding;protein kinase activity;protein phosphorylation	30.2	signalling.receptor kinases	Serine/Threonine kinase domain protein (AT1G68830 similarity)			ATP binding [GO:0005524];protein kinase activity [GO:0004672]	ATP binding [GO:0005524];protein kinase activity [GO:0004672]	GO:0004672;GO:0005524											C	Chlorophyta	GO:0003674;GO:0003824;GO:0004672;GO:0004674;GO:0005575;GO:0005622;GO:0005623;GO:0005737;GO:0006464;GO:0006468;GO:0006793;GO:0006796;GO:0006807;GO:0007623;GO:0008150;GO:0008152;GO:0009314;GO:0009416;GO:0009507;GO:0009536;GO:0009579;GO:0009628;GO:0009642;GO:0009643;GO:0009987;GO:0010109;GO:0016020;GO:0016301;GO:0016310;GO:0016740;GO:0016772;GO:0016773;GO:0019222;GO:0019538;GO:0031323;GO:0034357;GO:…
Cre02.g120250.t1.1;Cre02.g120250.t2.1	STT7	STT7|Chloroplast protein kinase required for state transitions___(1 of 3) PTHR11584//PTHR11584:SF316 - SERINE/THREONINE PROTEIN KINASE // SERINE/THREONINE-PROTEIN KINASE STN7, CHLOROPLASTIC	S	569	___1	0.0845455	-0.850124	0.314568	2.87998e-08	0.93467	2	3	4	3	4	3	2	775;776	PF00069	PTHR11584;PTHR11584:SF316	KOG0594	2.7.11.1		GO:0004672;GO:0005524;GO:0006468		ATP binding;protein kinase activity;protein phosphorylation	30.2	signalling.receptor kinases	Serine/Threonine kinase domain protein (AT1G68830 similarity)			ATP binding [GO:0005524];protein kinase activity [GO:0004672]	ATP binding [GO:0005524];protein kinase activity [GO:0004672]	GO:0004672;GO:0005524											C	Chlorophyta	GO:0003674;GO:0003824;GO:0004672;GO:0004674;GO:0005575;GO:0005622;GO:0005623;GO:0005737;GO:0006464;GO:0006468;GO:0006793;GO:0006796;GO:0006807;GO:0007623;GO:0008150;GO:0008152;GO:0009314;GO:0009416;GO:0009507;GO:0009536;GO:0009579;GO:0009628;GO:0009642;GO:0009643;GO:0009987;GO:0010109;GO:0016020;GO:0016301;GO:0016310;GO:0016740;GO:0016772;GO:0016773;GO:0019222;GO:0019538;GO:0031323;GO:0034357;GO:…
Cre02.g120250.t1.1;Cre02.g120250.t2.1	STT7	STT7|Chloroplast protein kinase required for state transitions___(1 of 3) PTHR11584//PTHR11584:SF316 - SERINE/THREONINE PROTEIN KINASE // SERINE/THREONINE-PROTEIN KINASE STN7, CHLOROPLASTIC	T	571	___1	0.657344	-0.850124	0.143892	2.87998e-08	1.50747	2	4	4	4	3	4	4	775;776	PF00069	PTHR11584;PTHR11584:SF316	KOG0594	2.7.11.1		GO:0004672;GO:0005524;GO:0006468		ATP binding;protein kinase activity;protein phosphorylation	30.2	signalling.receptor kinases	Serine/Threonine kinase domain protein (AT1G68830 similarity)			ATP binding [GO:0005524];protein kinase activity [GO:0004672]	ATP binding [GO:0005524];protein kinase activity [GO:0004672]	GO:0004672;GO:0005524											C	Chlorophyta	GO:0003674;GO:0003824;GO:0004672;GO:0004674;GO:0005575;GO:0005622;GO:0005623;GO:0005737;GO:0006464;GO:0006468;GO:0006793;GO:0006796;GO:0006807;GO:0007623;GO:0008150;GO:0008152;GO:0009314;GO:0009416;GO:0009507;GO:0009536;GO:0009579;GO:0009628;GO:0009642;GO:0009643;GO:0009987;GO:0010109;GO:0016020;GO:0016301;GO:0016310;GO:0016740;GO:0016772;GO:0016773;GO:0019222;GO:0019538;GO:0031323;GO:0034357;GO:…
Cre02.g120250.t1.1;Cre02.g120250.t2.1	STT7	STT7|Chloroplast protein kinase required for state transitions___(1 of 3) PTHR11584//PTHR11584:SF316 - SERINE/THREONINE PROTEIN KINASE // SERINE/THREONINE-PROTEIN KINASE STN7, CHLOROPLASTIC	T	516	___1	0.216722	-0.850124	0.273523	2.87998e-08	1.06685	3	4	3	4	4	3	3	775;776	PF00069	PTHR11584;PTHR11584:SF316	KOG0594	2.7.11.1		GO:0004672;GO:0005524;GO:0006468		ATP binding;protein kinase activity;protein phosphorylation	30.2	signalling.receptor kinases	Serine/Threonine kinase domain protein (AT1G68830 similarity)			ATP binding [GO:0005524];protein kinase activity [GO:0004672]	ATP binding [GO:0005524];protein kinase activity [GO:0004672]	GO:0004672;GO:0005524											C	Chlorophyta	GO:0003674;GO:0003824;GO:0004672;GO:0004674;GO:0005575;GO:0005622;GO:0005623;GO:0005737;GO:0006464;GO:0006468;GO:0006793;GO:0006796;GO:0006807;GO:0007623;GO:0008150;GO:0008152;GO:0009314;GO:0009416;GO:0009507;GO:0009536;GO:0009579;GO:0009628;GO:0009642;GO:0009643;GO:0009987;GO:0010109;GO:0016020;GO:0016301;GO:0016310;GO:0016740;GO:0016772;GO:0016773;GO:0019222;GO:0019538;GO:0031323;GO:0034357;GO:…
Cre02.g120250.t1.1;Cre02.g120250.t2.1	STT7	STT7|Chloroplast protein kinase required for state transitions___(1 of 3) PTHR11584//PTHR11584:SF316 - SERINE/THREONINE PROTEIN KINASE // SERINE/THREONINE-PROTEIN KINASE STN7, CHLOROPLASTIC	T	547	___1	0.0899775	-0.850124	0.291482	2.87998e-08	0.940102	3	4	4	4	4	4	4	775;776	PF00069	PTHR11584;PTHR11584:SF316	KOG0594	2.7.11.1		GO:0004672;GO:0005524;GO:0006468		ATP binding;protein kinase activity;protein phosphorylation	30.2	signalling.receptor kinases	Serine/Threonine kinase domain protein (AT1G68830 similarity)			ATP binding [GO:0005524];protein kinase activity [GO:0004672]	ATP binding [GO:0005524];protein kinase activity [GO:0004672]	GO:0004672;GO:0005524											C	Chlorophyta	GO:0003674;GO:0003824;GO:0004672;GO:0004674;GO:0005575;GO:0005622;GO:0005623;GO:0005737;GO:0006464;GO:0006468;GO:0006793;GO:0006796;GO:0006807;GO:0007623;GO:0008150;GO:0008152;GO:0009314;GO:0009416;GO:0009507;GO:0009536;GO:0009579;GO:0009628;GO:0009642;GO:0009643;GO:0009987;GO:0010109;GO:0016020;GO:0016301;GO:0016310;GO:0016740;GO:0016772;GO:0016773;GO:0019222;GO:0019538;GO:0031323;GO:0034357;GO:…
Cre02.g120250.t2.1	STT7	STT7|Chloroplast protein kinase required for state transitions___(1 of 3) PTHR11584//PTHR11584:SF316 - SERINE/THREONINE PROTEIN KINASE // SERINE/THREONINE-PROTEIN KINASE STN7, CHLOROPLASTIC	S	596	___1	0.032288	-0.850124	0.323089	2.87998e-08	0.882412	2	4	2	3	3	3	1	776	PF00069	PTHR11584;PTHR11584:SF316	KOG0594	2.7.11.1		GO:0004672;GO:0005524;GO:0006468		ATP binding;protein kinase activity;protein phosphorylation	30.2	signalling.receptor kinases	Serine/Threonine kinase domain protein (AT1G68830 similarity)			ATP binding [GO:0005524];protein kinase activity [GO:0004672]	ATP binding [GO:0005524];protein kinase activity [GO:0004672]	GO:0004672;GO:0005524												Chlorophyta	GO:0003674;GO:0003824;GO:0004672;GO:0004674;GO:0005575;GO:0005622;GO:0005623;GO:0005737;GO:0006464;GO:0006468;GO:0006793;GO:0006796;GO:0006807;GO:0007623;GO:0008150;GO:0008152;GO:0009314;GO:0009416;GO:0009507;GO:0009536;GO:0009579;GO:0009628;GO:0009642;GO:0009643;GO:0009987;GO:0010109;GO:0016020;GO:0016301;GO:0016310;GO:0016740;GO:0016772;GO:0016773;GO:0019222;GO:0019538;GO:0031323;GO:0034357;GO:…
Cre07.g340200.t1.1	PGRL1	PGRL1|Proton-gradient related-like___(1 of 1) PTHR31032//PTHR31032:SF1 - FAMILY NOT NAMED // PGR5-LIKE PROTEIN 1A, CHLOROPLASTIC-RELATED	S	50	___1	-3.0229	-1.00577	4.95005e-09	4.00037e-12	-2.01713	2	4	4	4	4	4	4	2326		PTHR31032;PTHR31032:SF1							1.1.40	PS.lightreaction.cyclic electron flow-chlororespiration	PGR5-LIKE A (AT4G22890 similarity)	photosynthetic electron transport in photosystem I [GO:0009773]	chloroplast thylakoid membrane [GO:0009535];integral component of membrane [GO:0016021]	chloroplast thylakoid membrane [GO:0009535];integral component of membrane [GO:0016021];oxidoreductase activity, acting on iron-sulfur proteins as donors [GO:0016730];photosynthetic electron transport in photosystem I [GO:0009773]	oxidoreductase activity, acting on iron-sulfur proteins as donors [GO:0016730]	GO:0009535;GO:0009773;GO:0016021;GO:0016730										TEF3	C	Chlorophyta	GO:0003674;GO:0003824;GO:0005488;GO:0005515;GO:0005575;GO:0005622;GO:0005623;GO:0005737;GO:0006091;GO:0008150;GO:0008152;GO:0009507;GO:0009534;GO:0009535;GO:0009536;GO:0009579;GO:0009767;GO:0009773;GO:0009987;GO:0015979;GO:0016020;GO:0016491;GO:0016730;GO:0019684;GO:0019904;GO:0022900;GO:0031976;GO:0031984;GO:0034357;GO:0042651;GO:0042802;GO:0043226;GO:0043227;GO:0043229;GO:0043231;GO:0044237;GO:…
Cre06.g278213.t1.1	LHCA6	LHCA6|Light-harvesting protein of photosystem I___(1 of 2) K08910 - light-harvesting complex I chlorophyll a/b binding protein 4 (LHCA4)	S	240	___1	-1.65399	-1.4402	0.0150203	4.84953e-13	-0.213796	2	4	4	4	4	4	4	1865	PF00504	PTHR21649			K08910	GO:0009765;GO:0016020		membrane;photosynthesis, light harvesting	1.1.2.1	PS.lightreaction.photosystem I.LHC-I	light-harvesting chlorophyll-protein complex I subunit A4 (AT3G47470 similarity)	photosynthesis, light harvesting in photosystem I [GO:0009768];protein-chromophore linkage [GO:0018298];response to light stimulus [GO:0009416]	chloroplast thylakoid membrane [GO:0009535];photosystem I [GO:0009522];photosystem II [GO:0009523]	chlorophyll binding [GO:0016168];chloroplast thylakoid membrane [GO:0009535];photosynthesis, light harvesting in photosystem I [GO:0009768];photosystem I [GO:0009522];photosystem II [GO:0009523];protein-chromophore linkage [GO:0018298];response to light stimulus [GO:0009416]	chlorophyll binding [GO:0016168]	GO:0009416;GO:0009522;GO:0009523;GO:0009535;GO:0009768;GO:0016168;GO:0018298						FUNCTIOThe light-harvesting complex (LHC) functions as a light receptor, it captures and delivers excitation energy to photosystems with which it is closely associated. {ECO:0000256|RuleBase:RU363080}.				LhcI-5	C	Chlorophyta			ko:K08910
Cre06.g272650.t1.2	LHCA8	LHCA8|Light-harvesting protein of photosystem I___(1 of 3) K08911 - light-harvesting complex I chlorophyll a/b binding protein 5 (LHCA5)	T	163	___1	-1.24129	-0.949037	0.0642688	2.55e-10	-0.292252	2	4	3	2	3	2	4	1793	PF00504	PTHR21649			K08911	GO:0009765;GO:0016020		membrane;photosynthesis, light harvesting	1.1.2.1	PS.lightreaction.photosystem I.LHC-I	photosystem I light harvesting complex protein 5 (AT1G45474 similarity)	photosynthesis, light harvesting in photosystem I [GO:0009768];protein-chromophore linkage [GO:0018298];response to light stimulus [GO:0009416]	chloroplast thylakoid membrane [GO:0009535];photosystem I [GO:0009522];photosystem II [GO:0009523]	chlorophyll binding [GO:0016168];chloroplast thylakoid membrane [GO:0009535];photosynthesis, light harvesting in photosystem I [GO:0009768];photosystem I [GO:0009522];photosystem II [GO:0009523];protein-chromophore linkage [GO:0018298];response to light stimulus [GO:0009416]	chlorophyll binding [GO:0016168]	GO:0009416;GO:0009522;GO:0009523;GO:0009535;GO:0009768;GO:0016168;GO:0018298						FUNCTIOThe light-harvesting complex (LHC) functions as a light receptor, it captures and delivers excitation energy to photosystems with which it is closely associated. {ECO:0000256|RuleBase:RU363080}.				LhcI-4	C	Chlorophyta			ko:K08911
Cre17.g720250.t1.2	LHCB4	LHCB4|Light-harvesting minor chlorophyll a/b binding protein of photosystem II___(1 of 1) K08915 - light-harvesting complex II chlorophyll a/b binding protein 4 (LHCB4)	T	7	___1	-1.48518	-0.82715	0.00157177	9.63008e-10	-0.658028	3	4	4	4	4	4	4	5048	PF00504	PTHR21649;PTHR21649:SF6		1.10.3.9	K08915	GO:0009765;GO:0016020		membrane;photosynthesis, light harvesting	1.1.1.1	PS.lightreaction.photosystem II.LHC-II	light harvesting complex photosystem II (AT2G40100 similarity)	photosynthesis, light harvesting in photosystem I [GO:0009768];protein-chromophore linkage [GO:0018298];response to light stimulus [GO:0009416]	chloroplast envelope [GO:0009941];chloroplast thylakoid membrane [GO:0009535];photosystem I [GO:0009522];photosystem II [GO:0009523];plastoglobule [GO:0010287]	chlorophyll binding [GO:0016168];chloroplast envelope [GO:0009941];chloroplast thylakoid membrane [GO:0009535];photosynthesis, light harvesting in photosystem I [GO:0009768];photosystem I [GO:0009522];photosystem II [GO:0009523];plastoglobule [GO:0010287];protein-chromophore linkage [GO:0018298];response to light stimulus [GO:0009416]	chlorophyll binding [GO:0016168]	GO:0009416;GO:0009522;GO:0009523;GO:0009535;GO:0009768;GO:0009941;GO:0010287;GO:0016168;GO:0018298						FUNCTIOThe light-harvesting complex (LHC) functions as a light receptor, it captures and delivers excitation energy to photosystems with which it is closely associated. {ECO:0000256|RuleBase:RU363080}.				LHCB4	C	Chlorophyta	GO:0003674;GO:0005488;GO:0005575;GO:0005622;GO:0005623;GO:0005737;GO:0006091;GO:0008150;GO:0008152;GO:0009314;GO:0009416;GO:0009503;GO:0009507;GO:0009526;GO:0009532;GO:0009534;GO:0009535;GO:0009536;GO:0009570;GO:0009579;GO:0009628;GO:0009637;GO:0009639;GO:0009765;GO:0009768;GO:0009941;GO:0009987;GO:0010114;GO:0010218;GO:0010287;GO:0015979;GO:0016020;GO:0016168;GO:0019684;GO:0030076;GO:0031409;GO:…		ko:K08915
Cre17.g720250.t1.2	LHCB4	LHCB4|Light-harvesting minor chlorophyll a/b binding protein of photosystem II___(1 of 1) K08915 - light-harvesting complex II chlorophyll a/b binding protein 4 (LHCB4)	T	7	___2	-1.21155	-0.82715	0.00745504	9.63008e-10	-0.384396	3	4	4	4	4	4	4	5048	PF00504	PTHR21649;PTHR21649:SF6		1.10.3.9	K08915	GO:0009765;GO:0016020		membrane;photosynthesis, light harvesting	1.1.1.1	PS.lightreaction.photosystem II.LHC-II	light harvesting complex photosystem II (AT2G40100 similarity)	photosynthesis, light harvesting in photosystem I [GO:0009768];protein-chromophore linkage [GO:0018298];response to light stimulus [GO:0009416]	chloroplast envelope [GO:0009941];chloroplast thylakoid membrane [GO:0009535];photosystem I [GO:0009522];photosystem II [GO:0009523];plastoglobule [GO:0010287]	chlorophyll binding [GO:0016168];chloroplast envelope [GO:0009941];chloroplast thylakoid membrane [GO:0009535];photosynthesis, light harvesting in photosystem I [GO:0009768];photosystem I [GO:0009522];photosystem II [GO:0009523];plastoglobule [GO:0010287];protein-chromophore linkage [GO:0018298];response to light stimulus [GO:0009416]	chlorophyll binding [GO:0016168]	GO:0009416;GO:0009522;GO:0009523;GO:0009535;GO:0009768;GO:0009941;GO:0010287;GO:0016168;GO:0018298						FUNCTIOThe light-harvesting complex (LHC) functions as a light receptor, it captures and delivers excitation energy to photosystems with which it is closely associated. {ECO:0000256|RuleBase:RU363080}.				LHCB4	C	Chlorophyta	GO:0003674;GO:0005488;GO:0005575;GO:0005622;GO:0005623;GO:0005737;GO:0006091;GO:0008150;GO:0008152;GO:0009314;GO:0009416;GO:0009503;GO:0009507;GO:0009526;GO:0009532;GO:0009534;GO:0009535;GO:0009536;GO:0009570;GO:0009579;GO:0009628;GO:0009637;GO:0009639;GO:0009765;GO:0009768;GO:0009941;GO:0009987;GO:0010114;GO:0010218;GO:0010287;GO:0015979;GO:0016020;GO:0016168;GO:0019684;GO:0030076;GO:0031409;GO:…		ko:K08915
Cre17.g720250.t1.2	LHCB4	LHCB4|Light-harvesting minor chlorophyll a/b binding protein of photosystem II___(1 of 1) K08915 - light-harvesting complex II chlorophyll a/b binding protein 4 (LHCB4)	T	11	___2	-1.21155	-0.82715	0.00745504	9.63008e-10	-0.384396	3	4	4	4	4	4	4	5048	PF00504	PTHR21649;PTHR21649:SF6		1.10.3.9	K08915	GO:0009765;GO:0016020		membrane;photosynthesis, light harvesting	1.1.1.1	PS.lightreaction.photosystem II.LHC-II	light harvesting complex photosystem II (AT2G40100 similarity)	photosynthesis, light harvesting in photosystem I [GO:0009768];protein-chromophore linkage [GO:0018298];response to light stimulus [GO:0009416]	chloroplast envelope [GO:0009941];chloroplast thylakoid membrane [GO:0009535];photosystem I [GO:0009522];photosystem II [GO:0009523];plastoglobule [GO:0010287]	chlorophyll binding [GO:0016168];chloroplast envelope [GO:0009941];chloroplast thylakoid membrane [GO:0009535];photosynthesis, light harvesting in photosystem I [GO:0009768];photosystem I [GO:0009522];photosystem II [GO:0009523];plastoglobule [GO:0010287];protein-chromophore linkage [GO:0018298];response to light stimulus [GO:0009416]	chlorophyll binding [GO:0016168]	GO:0009416;GO:0009522;GO:0009523;GO:0009535;GO:0009768;GO:0009941;GO:0010287;GO:0016168;GO:0018298						FUNCTIOThe light-harvesting complex (LHC) functions as a light receptor, it captures and delivers excitation energy to photosystems with which it is closely associated. {ECO:0000256|RuleBase:RU363080}.				LHCB4	C	Chlorophyta	GO:0003674;GO:0005488;GO:0005575;GO:0005622;GO:0005623;GO:0005737;GO:0006091;GO:0008150;GO:0008152;GO:0009314;GO:0009416;GO:0009503;GO:0009507;GO:0009526;GO:0009532;GO:0009534;GO:0009535;GO:0009536;GO:0009570;GO:0009579;GO:0009628;GO:0009637;GO:0009639;GO:0009765;GO:0009768;GO:0009941;GO:0009987;GO:0010114;GO:0010218;GO:0010287;GO:0015979;GO:0016020;GO:0016168;GO:0019684;GO:0030076;GO:0031409;GO:…		ko:K08915
Cre17.g720250.t1.2	LHCB4	LHCB4|Light-harvesting minor chlorophyll a/b binding protein of photosystem II___(1 of 1) K08915 - light-harvesting complex II chlorophyll a/b binding protein 4 (LHCB4)	T	11	___1	-1.11604	-0.82715	0.00374602	9.63008e-10	-0.288893	3	4	4	4	4	4	4	5048	PF00504	PTHR21649;PTHR21649:SF6		1.10.3.9	K08915	GO:0009765;GO:0016020		membrane;photosynthesis, light harvesting	1.1.1.1	PS.lightreaction.photosystem II.LHC-II	light harvesting complex photosystem II (AT2G40100 similarity)	photosynthesis, light harvesting in photosystem I [GO:0009768];protein-chromophore linkage [GO:0018298];response to light stimulus [GO:0009416]	chloroplast envelope [GO:0009941];chloroplast thylakoid membrane [GO:0009535];photosystem I [GO:0009522];photosystem II [GO:0009523];plastoglobule [GO:0010287]	chlorophyll binding [GO:0016168];chloroplast envelope [GO:0009941];chloroplast thylakoid membrane [GO:0009535];photosynthesis, light harvesting in photosystem I [GO:0009768];photosystem I [GO:0009522];photosystem II [GO:0009523];plastoglobule [GO:0010287];protein-chromophore linkage [GO:0018298];response to light stimulus [GO:0009416]	chlorophyll binding [GO:0016168]	GO:0009416;GO:0009522;GO:0009523;GO:0009535;GO:0009768;GO:0009941;GO:0010287;GO:0016168;GO:0018298						FUNCTIOThe light-harvesting complex (LHC) functions as a light receptor, it captures and delivers excitation energy to photosystems with which it is closely associated. {ECO:0000256|RuleBase:RU363080}.				LHCB4	C	Chlorophyta	GO:0003674;GO:0005488;GO:0005575;GO:0005622;GO:0005623;GO:0005737;GO:0006091;GO:0008150;GO:0008152;GO:0009314;GO:0009416;GO:0009503;GO:0009507;GO:0009526;GO:0009532;GO:0009534;GO:0009535;GO:0009536;GO:0009570;GO:0009579;GO:0009628;GO:0009637;GO:0009639;GO:0009765;GO:0009768;GO:0009941;GO:0009987;GO:0010114;GO:0010218;GO:0010287;GO:0015979;GO:0016020;GO:0016168;GO:0019684;GO:0030076;GO:0031409;GO:…		ko:K08915
Cre17.g720250.t1.2	LHCB4	LHCB4|Light-harvesting minor chlorophyll a/b binding protein of photosystem II___(1 of 1) K08915 - light-harvesting complex II chlorophyll a/b binding protein 4 (LHCB4)	S	103	___1	-0.305372	-0.82715	0.20365	9.63008e-10	0.521778	2	4	4	4	4	4	4	5048	PF00504	PTHR21649;PTHR21649:SF6		1.10.3.9	K08915	GO:0009765;GO:0016020		membrane;photosynthesis, light harvesting	1.1.1.1	PS.lightreaction.photosystem II.LHC-II	light harvesting complex photosystem II (AT2G40100 similarity)	photosynthesis, light harvesting in photosystem I [GO:0009768];protein-chromophore linkage [GO:0018298];response to light stimulus [GO:0009416]	chloroplast envelope [GO:0009941];chloroplast thylakoid membrane [GO:0009535];photosystem I [GO:0009522];photosystem II [GO:0009523];plastoglobule [GO:0010287]	chlorophyll binding [GO:0016168];chloroplast envelope [GO:0009941];chloroplast thylakoid membrane [GO:0009535];photosynthesis, light harvesting in photosystem I [GO:0009768];photosystem I [GO:0009522];photosystem II [GO:0009523];plastoglobule [GO:0010287];protein-chromophore linkage [GO:0018298];response to light stimulus [GO:0009416]	chlorophyll binding [GO:0016168]	GO:0009416;GO:0009522;GO:0009523;GO:0009535;GO:0009768;GO:0009941;GO:0010287;GO:0016168;GO:0018298						FUNCTIOThe light-harvesting complex (LHC) functions as a light receptor, it captures and delivers excitation energy to photosystems with which it is closely associated. {ECO:0000256|RuleBase:RU363080}.				LHCB4	C	Chlorophyta	GO:0003674;GO:0005488;GO:0005575;GO:0005622;GO:0005623;GO:0005737;GO:0006091;GO:0008150;GO:0008152;GO:0009314;GO:0009416;GO:0009503;GO:0009507;GO:0009526;GO:0009532;GO:0009534;GO:0009535;GO:0009536;GO:0009570;GO:0009579;GO:0009628;GO:0009637;GO:0009639;GO:0009765;GO:0009768;GO:0009941;GO:0009987;GO:0010114;GO:0010218;GO:0010287;GO:0015979;GO:0016020;GO:0016168;GO:0019684;GO:0030076;GO:0031409;GO:…		ko:K08915
Cre16.g673650.t1.1	LHCB5	LHCB5|Light-harvesting minor chlorophyll a/b binding protein of photosystem II___(1 of 1) K08916 - light-harvesting complex II chlorophyll a/b binding protein 5 (LHCB5)	S	63	___1	-1.36423	-0.801102	1.28e-05	7.49998e-08	-0.563129	2	4	4	4	4	4	4	4692	PF00504	PTHR21649;PTHR21649:SF8		1.10.3.9	K08916	GO:0009765;GO:0016020		membrane;photosynthesis, light harvesting	1.1.1.1	PS.lightreaction.photosystem II.LHC-II	light harvesting complex of photosystem II 5 (AT4G10340 similarity)	nonphotochemical quenching [GO:0010196];photosynthesis, light harvesting in photosystem I [GO:0009768];photosystem II assembly [GO:0010207];protein-chromophore linkage [GO:0018298];response to light stimulus [GO:0009416]	chloroplast thylakoid membrane [GO:0009535];photosystem I [GO:0009522];photosystem II antenna complex [GO:0009783];plastoglobule [GO:0010287];PSII associated light-harvesting complex II [GO:0009517]	chlorophyll binding [GO:0016168];chloroplast thylakoid membrane [GO:0009535];nonphotochemical quenching [GO:0010196];photosynthesis, light harvesting in photosystem I [GO:0009768];photosystem I [GO:0009522];photosystem II antenna complex [GO:0009783];photosystem II assembly [GO:0010207];plastoglobule [GO:0010287];protein domain specific binding [GO:0019904];protein-chromophore linkage [GO:0018298…	chlorophyll binding [GO:0016168];protein domain specific binding [GO:0019904]	GO:0009416;GO:0009517;GO:0009522;GO:0009535;GO:0009768;GO:0009783;GO:0010196;GO:0010207;GO:0010287;GO:0016168;GO:0018298;GO:0019904						FUNCTIOThe light-harvesting complex (LHC) functions as a light receptor, it captures and delivers excitation energy to photosystems with which it is closely associated. {ECO:0000256|RuleBase:RU363080}.				lhcb5	C	Chlorophyta	GO:0003674;GO:0005488;GO:0005515;GO:0005575;GO:0005622;GO:0005623;GO:0005737;GO:0006091;GO:0008150;GO:0008152;GO:0009314;GO:0009416;GO:0009503;GO:0009507;GO:0009517;GO:0009521;GO:0009523;GO:0009526;GO:0009532;GO:0009534;GO:0009535;GO:0009536;GO:0009570;GO:0009579;GO:0009628;GO:0009637;GO:0009639;GO:0009765;GO:0009768;GO:0009783;GO:0009941;GO:0009987;GO:0010114;GO:0010196;GO:0010207;GO:0010218;GO:…		ko:K08916
Cre16.g673650.t1.1	LHCB5	LHCB5|Light-harvesting minor chlorophyll a/b binding protein of photosystem II___(1 of 1) K08916 - light-harvesting complex II chlorophyll a/b binding protein 5 (LHCB5)	T	36	___1	-0.460471	-0.801102	0.101002	7.49998e-08	0.340631	2	4	4	4	4	4	4	4692	PF00504	PTHR21649;PTHR21649:SF8		1.10.3.9	K08916	GO:0009765;GO:0016020		membrane;photosynthesis, light harvesting	1.1.1.1	PS.lightreaction.photosystem II.LHC-II	light harvesting complex of photosystem II 5 (AT4G10340 similarity)	nonphotochemical quenching [GO:0010196];photosynthesis, light harvesting in photosystem I [GO:0009768];photosystem II assembly [GO:0010207];protein-chromophore linkage [GO:0018298];response to light stimulus [GO:0009416]	chloroplast thylakoid membrane [GO:0009535];photosystem I [GO:0009522];photosystem II antenna complex [GO:0009783];plastoglobule [GO:0010287];PSII associated light-harvesting complex II [GO:0009517]	chlorophyll binding [GO:0016168];chloroplast thylakoid membrane [GO:0009535];nonphotochemical quenching [GO:0010196];photosynthesis, light harvesting in photosystem I [GO:0009768];photosystem I [GO:0009522];photosystem II antenna complex [GO:0009783];photosystem II assembly [GO:0010207];plastoglobule [GO:0010287];protein domain specific binding [GO:0019904];protein-chromophore linkage [GO:0018298…	chlorophyll binding [GO:0016168];protein domain specific binding [GO:0019904]	GO:0009416;GO:0009517;GO:0009522;GO:0009535;GO:0009768;GO:0009783;GO:0010196;GO:0010207;GO:0010287;GO:0016168;GO:0018298;GO:0019904						FUNCTIOThe light-harvesting complex (LHC) functions as a light receptor, it captures and delivers excitation energy to photosystems with which it is closely associated. {ECO:0000256|RuleBase:RU363080}.				lhcb5	C	Chlorophyta	GO:0003674;GO:0005488;GO:0005515;GO:0005575;GO:0005622;GO:0005623;GO:0005737;GO:0006091;GO:0008150;GO:0008152;GO:0009314;GO:0009416;GO:0009503;GO:0009507;GO:0009517;GO:0009521;GO:0009523;GO:0009526;GO:0009532;GO:0009534;GO:0009535;GO:0009536;GO:0009570;GO:0009579;GO:0009628;GO:0009637;GO:0009639;GO:0009765;GO:0009768;GO:0009783;GO:0009941;GO:0009987;GO:0010114;GO:0010196;GO:0010207;GO:0010218;GO:…		ko:K08916
Cre04.g232104.t1.1	LHCBM3	LHCBM3|Light-harvesting complex II chlorophyll a/b binding protein M3___(1 of 6) K08912 - light-harvesting complex II chlorophyll a/b binding protein 1 (LHCB1)	T	242	___1	-2.55618	-0.664698	0.000760677	2.06001e-07	-1.89149	3	1	0	1	3	4	3	1485	PF00504	PTHR21649;PTHR21649:SF8		1.10.3.9	K08912	GO:0009765;GO:0016020		membrane;photosynthesis, light harvesting	1.1.1.1	PS.lightreaction.photosystem II.LHC-II	photosystem II light harvesting complex protein 2.2 (AT2G05070 similarity)	photosynthesis, light harvesting in photosystem I [GO:0009768];protein-chromophore linkage [GO:0018298];response to light stimulus [GO:0009416]	chloroplast envelope [GO:0009941];chloroplast thylakoid membrane [GO:0009535];photosystem I [GO:0009522];photosystem II [GO:0009523];plastoglobule [GO:0010287]	chlorophyll binding [GO:0016168];chloroplast envelope [GO:0009941];chloroplast thylakoid membrane [GO:0009535];photosynthesis, light harvesting in photosystem I [GO:0009768];photosystem I [GO:0009522];photosystem II [GO:0009523];plastoglobule [GO:0010287];protein-chromophore linkage [GO:0018298];response to light stimulus [GO:0009416]	chlorophyll binding [GO:0016168]	GO:0009416;GO:0009522;GO:0009523;GO:0009535;GO:0009768;GO:0009941;GO:0010287;GO:0016168;GO:0018298						FUNCTIOThe light-harvesting complex (LHC) functions as a light receptor, it captures and delivers excitation energy to photosystems with which it is closely associated. {ECO:0000256|RuleBase:RU363080}.				LhcII-1.3	C	Chlorophyta			ko:K08912;ko:K08913
Cre06.g283950.t1.2;Cre06.g285250.t1.2	LHCBM4;LHCBM6	LHCBM4|Light-harvesting Chlorophyll a/b binding protein of LHCII___(1 of 6) K08912 - light-harvesting complex II chlorophyll a/b binding protein 1 (LHCB1);LHCBM6|Light-harvesting Chloropyll a/b binding protein of LHCII type I, chloroplast precursor___(1 of 6) K08912 - light-harvesting complex II chlorophyll a/b binding protein 1 (LHCB1)	T	238;239	___1	-1.16978	-0.549786	0.0973531	0.00809916	-0.61999	3	3	4	0	3	4	2	1938;1948	PF00504	PTHR21649;PTHR21649:SF8		1.10.3.9	K08912	GO:0009765;GO:0016020		membrane;photosynthesis, light harvesting	1.1.1.1	PS.lightreaction.photosystem II.LHC-II	photosystem II light harvesting complex protein 2.2 (AT2G05070 similarity)	photosynthesis, light harvesting in photosystem I [GO:0009768];protein-chromophore linkage [GO:0018298];response to light stimulus [GO:0009416]	chloroplast envelope [GO:0009941];chloroplast thylakoid membrane [GO:0009535];photosystem I [GO:0009522];photosystem II [GO:0009523];plastoglobule [GO:0010287]	chlorophyll binding [GO:0016168];chloroplast envelope [GO:0009941];chloroplast thylakoid membrane [GO:0009535];photosynthesis, light harvesting in photosystem I [GO:0009768];photosystem I [GO:0009522];photosystem II [GO:0009523];plastoglobule [GO:0010287];protein-chromophore linkage [GO:0018298];response to light stimulus [GO:0009416]	chlorophyll binding [GO:0016168]	GO:0009416;GO:0009522;GO:0009523;GO:0009535;GO:0009768;GO:0009941;GO:0010287;GO:0016168;GO:0018298						FUNCTIOThe light-harvesting complex (LHC) functions as a light receptor, it captures and delivers excitation energy to photosystems with which it is closely associated. {ECO:0000256|RuleBase:RU363080}.				LHCBM4;LHCBM6	C	Chlorophyta	GO:0005575;GO:0005622;GO:0005623;GO:0005737;GO:0009507;GO:0009534;GO:0009535;GO:0009536;GO:0009579;GO:0016020;GO:0031976;GO:0031984;GO:0034357;GO:0042651;GO:0043226;GO:0043227;GO:0043229;GO:0043231;GO:0044422;GO:0044424;GO:0044434;GO:0044435;GO:0044436;GO:0044444;GO:0044446;GO:0044464;GO:0055035		ko:K08912;ko:K08913
Cre06.g283950.t1.2;Cre06.g284250.t1.2;Cre06.g285250.t1.2	LHCBM4;LHCBM6;LHCBM8	LHCBM4|Light-harvesting Chlorophyll a/b binding protein of LHCII___(1 of 6) K08912 - light-harvesting complex II chlorophyll a/b binding protein 1 (LHCB1);LHCBM6|Light-harvesting Chloropyll a/b binding protein of LHCII type I, chloroplast precursor___(1 of 6) K08912 - light-harvesting complex II chlorophyll a/b binding protein 1 (LHCB1);LHCBM8|Light-harvesting Chlorophyll a/b binding protein of L…	S	32;33	___1	-2.70803	-0.634375	1.54e-08	0.00803804	-2.07366	2	4	4	3	4	4	4	1938;1942;1948	PF00504	PTHR21649;PTHR21649:SF8		1.10.3.9	K08912	GO:0009765;GO:0016020		membrane;photosynthesis, light harvesting	1.1.1.1	PS.lightreaction.photosystem II.LHC-II	photosystem II light harvesting complex protein 2.2 (AT2G05070 similarity)	photosynthesis, light harvesting in photosystem I [GO:0009768];protein-chromophore linkage [GO:0018298];response to light stimulus [GO:0009416]	chloroplast envelope [GO:0009941];chloroplast thylakoid membrane [GO:0009535];photosystem I [GO:0009522];photosystem II [GO:0009523];plastoglobule [GO:0010287]	chlorophyll binding [GO:0016168];chloroplast envelope [GO:0009941];chloroplast thylakoid membrane [GO:0009535];photosynthesis, light harvesting in photosystem I [GO:0009768];photosystem I [GO:0009522];photosystem II [GO:0009523];plastoglobule [GO:0010287];protein-chromophore linkage [GO:0018298];response to light stimulus [GO:0009416]	chlorophyll binding [GO:0016168]	GO:0009416;GO:0009522;GO:0009523;GO:0009535;GO:0009768;GO:0009941;GO:0010287;GO:0016168;GO:0018298						FUNCTIOThe light-harvesting complex (LHC) functions as a light receptor, it captures and delivers excitation energy to photosystems with which it is closely associated. {ECO:0000256|RuleBase:RU363080}.				LHCBM4;LHCBM6;LHCBM8	C	Chlorophyta	GO:0005575;GO:0005622;GO:0005623;GO:0005737;GO:0009507;GO:0009534;GO:0009535;GO:0009536;GO:0009579;GO:0016020;GO:0031976;GO:0031984;GO:0034357;GO:0042651;GO:0043226;GO:0043227;GO:0043229;GO:0043231;GO:0044422;GO:0044424;GO:0044434;GO:0044435;GO:0044436;GO:0044444;GO:0044446;GO:0044464;GO:0055035		ko:K08912;ko:K08913
Cre06.g283950.t1.2;Cre06.g284250.t1.2;Cre06.g285250.t1.2	LHCBM4;LHCBM6;LHCBM8	LHCBM4|Light-harvesting Chlorophyll a/b binding protein of LHCII___(1 of 6) K08912 - light-harvesting complex II chlorophyll a/b binding protein 1 (LHCB1);LHCBM6|Light-harvesting Chloropyll a/b binding protein of LHCII type I, chloroplast precursor___(1 of 6) K08912 - light-harvesting complex II chlorophyll a/b binding protein 1 (LHCB1);LHCBM8|Light-harvesting Chlorophyll a/b binding protein of L…	S	31;32	___1	-2.67278	-0.634375	3.40001e-08	0.00803804	-2.0384	2	4	4	3	4	4	4	1938;1942;1948	PF00504	PTHR21649;PTHR21649:SF8		1.10.3.9	K08912	GO:0009765;GO:0016020		membrane;photosynthesis, light harvesting	1.1.1.1	PS.lightreaction.photosystem II.LHC-II	photosystem II light harvesting complex protein 2.2 (AT2G05070 similarity)	photosynthesis, light harvesting in photosystem I [GO:0009768];protein-chromophore linkage [GO:0018298];response to light stimulus [GO:0009416]	chloroplast envelope [GO:0009941];chloroplast thylakoid membrane [GO:0009535];photosystem I [GO:0009522];photosystem II [GO:0009523];plastoglobule [GO:0010287]	chlorophyll binding [GO:0016168];chloroplast envelope [GO:0009941];chloroplast thylakoid membrane [GO:0009535];photosynthesis, light harvesting in photosystem I [GO:0009768];photosystem I [GO:0009522];photosystem II [GO:0009523];plastoglobule [GO:0010287];protein-chromophore linkage [GO:0018298];response to light stimulus [GO:0009416]	chlorophyll binding [GO:0016168]	GO:0009416;GO:0009522;GO:0009523;GO:0009535;GO:0009768;GO:0009941;GO:0010287;GO:0016168;GO:0018298						FUNCTIOThe light-harvesting complex (LHC) functions as a light receptor, it captures and delivers excitation energy to photosystems with which it is closely associated. {ECO:0000256|RuleBase:RU363080}.				LHCBM4;LHCBM6;LHCBM8	C	Chlorophyta	GO:0005575;GO:0005622;GO:0005623;GO:0005737;GO:0009507;GO:0009534;GO:0009535;GO:0009536;GO:0009579;GO:0016020;GO:0031976;GO:0031984;GO:0034357;GO:0042651;GO:0043226;GO:0043227;GO:0043229;GO:0043231;GO:0044422;GO:0044424;GO:0044434;GO:0044435;GO:0044436;GO:0044444;GO:0044446;GO:0044464;GO:0055035		ko:K08912;ko:K08913
Cre08.g365900.t1.2;Cre08.g367400.t1.1	LHCSR1;LHCSR3.2	LHCSR1|Stress-related chlorophyll a/b binding protein 1___(1 of 3) PTHR21649//PTHR21649:SF15 - CHLOROPHYLL A/B BINDING PROTEIN // SUBFAMILY NOT NAMED;LHCSR3.2|Stress-related chlorophyll a/b binding protein 3___(1 of 3) K08907 - light-harvesting complex I chlorophyll a/b binding protein 1 (LHCA1)	T	155;161	___1	1.49684	1.70116	0.0106566	6.74916e-07	-0.204312	3	4	3	4	4	3	4	2490;2497	PF00504	PTHR21649;PTHR21649:SF15			K08907	GO:0009765;GO:0016020		membrane;photosynthesis, light harvesting	35.2	not assigned.unknown	Stress-related chlorophyll a/b binding protein 1;Stress-related chlorophyll a/b binding protein 3	nonphotochemical quenching [GO:0010196];photosynthesis, light harvesting [GO:0009765];photosynthesis, light harvesting in photosystem I [GO:0009768];protein-chromophore linkage [GO:0018298];response to high light intensity [GO:0009644];response to light stimulus [GO:0009416];response to photooxidative stress [GO:0080183]	chloroplast thylakoid membrane [GO:0009535];integral component of membrane [GO:0016021];photosystem I [GO:0009522];photosystem II [GO:0009523];thylakoid membrane [GO:0042651]	chlorophyll binding [GO:0016168];chloroplast thylakoid membrane [GO:0009535];integral component of membrane [GO:0016021];metal ion binding [GO:0046872];nonphotochemical quenching [GO:0010196];photosynthesis, light harvesting [GO:0009765];photosynthesis, light harvesting in photosystem I [GO:0009768];photosystem I [GO:0009522];photosystem II [GO:0009523];protein-chromophore linkage [GO:0018298];re…	chlorophyll binding [GO:0016168];metal ion binding [GO:0046872]	GO:0009416;GO:0009522;GO:0009523;GO:0009535;GO:0009644;GO:0009765;GO:0009768;GO:0010196;GO:0016021;GO:0016168;GO:0018298;GO:0042651;GO:0046872;GO:0080183						FUNCTIORequired for non-photochemical quenching (NPQ), a mechanism that converts and dissipates the harmful excess absorbed light energy into heat and protect the photosynthetic apparatus from photo-oxidative damage (PubMed:19940928, PubMed:21267060, PubMed:23716695, PubMed:26817847, PubMed:27626383, PubMed:27693674, PubMed:28233792, PubMed:31042040, PubMed:30782831). NPQ includes dissipating exc…	/evidence=ECO:0000250|UniProtKB:P12333;/note=Magnesium (chlorophyll-a 1 axial ligand);/note=Magnesium (chlorophyll-a 2 axial ligand);/note=Magnesium (chlorophyll-a 3 axial ligand);/note=Magnesium (chlorophyll-a 4 axial ligand);/note=Magnesium (chlorophyll-a 5 axial ligand);/note=Magnesium (chlorophyll-b 1 axial ligand);/note=Magnesium (chlorophyll-b 3 axial ligand);METAL 141;METAL 147;METAL 191;M…			LHCSR1;LHCSR3.2	C	Chlorophyta
Cre08.g367400.t1.1	LHCSR3.2	LHCSR3.2|Stress-related chlorophyll a/b binding protein 3___(1 of 3) K08907 - light-harvesting complex I chlorophyll a/b binding protein 1 (LHCA1)	T	32	___2	2.86654	1.27504	0.000669746	2.07998e-08	1.5915	2	4	4	3	4	4	3	2497	PF00504	PTHR21649;PTHR21649:SF15			K08907	GO:0009765;GO:0016020		membrane;photosynthesis, light harvesting	35.2	not assigned.unknown	Stress-related chlorophyll a/b binding protein 3	nonphotochemical quenching [GO:0010196];photosynthesis, light harvesting [GO:0009765];protein-chromophore linkage [GO:0018298];response to high light intensity [GO:0009644];response to photooxidative stress [GO:0080183]	chloroplast thylakoid membrane [GO:0009535];integral component of membrane [GO:0016021];photosystem I [GO:0009522];photosystem II [GO:0009523]	chlorophyll binding [GO:0016168];chloroplast thylakoid membrane [GO:0009535];integral component of membrane [GO:0016021];metal ion binding [GO:0046872];nonphotochemical quenching [GO:0010196];photosynthesis, light harvesting [GO:0009765];photosystem I [GO:0009522];photosystem II [GO:0009523];protein-chromophore linkage [GO:0018298];response to high light intensity [GO:0009644];response to photoox…	chlorophyll binding [GO:0016168];metal ion binding [GO:0046872]	GO:0009522;GO:0009523;GO:0009535;GO:0009644;GO:0009765;GO:0010196;GO:0016021;GO:0016168;GO:0018298;GO:0046872;GO:0080183						FUNCTIORequired for non-photochemical quenching (NPQ), a mechanism that converts and dissipates the harmful excess absorbed light energy into heat and protect the photosynthetic apparatus from photo-oxidative damage (PubMed:19940928, PubMed:21267060, PubMed:23716695, PubMed:26817847, PubMed:27626383, PubMed:27693674, PubMed:28233792, PubMed:31042040, PubMed:30782831). NPQ includes dissipating exc…	/evidence=ECO:0000250|UniProtKB:P12333;/note=Magnesium (chlorophyll-a 1 axial ligand);/note=Magnesium (chlorophyll-a 2 axial ligand);/note=Magnesium (chlorophyll-a 3 axial ligand);/note=Magnesium (chlorophyll-a 4 axial ligand);/note=Magnesium (chlorophyll-a 5 axial ligand);/note=Magnesium (chlorophyll-b 1 axial ligand);/note=Magnesium (chlorophyll-b 3 axial ligand);METAL 147;METAL 197;METAL 200;M…			LHCSR3.2		Chlorophyta
Cre08.g367400.t1.1	LHCSR3.2	LHCSR3.2|Stress-related chlorophyll a/b binding protein 3___(1 of 3) K08907 - light-harvesting complex I chlorophyll a/b binding protein 1 (LHCA1)	T	32	___1	2.9377	1.27504	1.06999e-08	2.07998e-08	1.66266	2	4	4	4	4	4	4	2497	PF00504	PTHR21649;PTHR21649:SF15			K08907	GO:0009765;GO:0016020		membrane;photosynthesis, light harvesting	35.2	not assigned.unknown	Stress-related chlorophyll a/b binding protein 3	nonphotochemical quenching [GO:0010196];photosynthesis, light harvesting [GO:0009765];protein-chromophore linkage [GO:0018298];response to high light intensity [GO:0009644];response to photooxidative stress [GO:0080183]	chloroplast thylakoid membrane [GO:0009535];integral component of membrane [GO:0016021];photosystem I [GO:0009522];photosystem II [GO:0009523]	chlorophyll binding [GO:0016168];chloroplast thylakoid membrane [GO:0009535];integral component of membrane [GO:0016021];metal ion binding [GO:0046872];nonphotochemical quenching [GO:0010196];photosynthesis, light harvesting [GO:0009765];photosystem I [GO:0009522];photosystem II [GO:0009523];protein-chromophore linkage [GO:0018298];response to high light intensity [GO:0009644];response to photoox…	chlorophyll binding [GO:0016168];metal ion binding [GO:0046872]	GO:0009522;GO:0009523;GO:0009535;GO:0009644;GO:0009765;GO:0010196;GO:0016021;GO:0016168;GO:0018298;GO:0046872;GO:0080183						FUNCTIORequired for non-photochemical quenching (NPQ), a mechanism that converts and dissipates the harmful excess absorbed light energy into heat and protect the photosynthetic apparatus from photo-oxidative damage (PubMed:19940928, PubMed:21267060, PubMed:23716695, PubMed:26817847, PubMed:27626383, PubMed:27693674, PubMed:28233792, PubMed:31042040, PubMed:30782831). NPQ includes dissipating exc…	/evidence=ECO:0000250|UniProtKB:P12333;/note=Magnesium (chlorophyll-a 1 axial ligand);/note=Magnesium (chlorophyll-a 2 axial ligand);/note=Magnesium (chlorophyll-a 3 axial ligand);/note=Magnesium (chlorophyll-a 4 axial ligand);/note=Magnesium (chlorophyll-a 5 axial ligand);/note=Magnesium (chlorophyll-b 1 axial ligand);/note=Magnesium (chlorophyll-b 3 axial ligand);METAL 147;METAL 197;METAL 200;M…			LHCSR3.2		Chlorophyta
Cre08.g367400.t1.1	LHCSR3.2	LHCSR3.2|Stress-related chlorophyll a/b binding protein 3___(1 of 3) K08907 - light-harvesting complex I chlorophyll a/b binding protein 1 (LHCA1)	T	33	___1	2.9377	1.27504	1.06999e-08	2.07998e-08	1.66266	2	4	4	4	4	4	4	2497	PF00504	PTHR21649;PTHR21649:SF15			K08907	GO:0009765;GO:0016020		membrane;photosynthesis, light harvesting	35.2	not assigned.unknown	Stress-related chlorophyll a/b binding protein 3	nonphotochemical quenching [GO:0010196];photosynthesis, light harvesting [GO:0009765];protein-chromophore linkage [GO:0018298];response to high light intensity [GO:0009644];response to photooxidative stress [GO:0080183]	chloroplast thylakoid membrane [GO:0009535];integral component of membrane [GO:0016021];photosystem I [GO:0009522];photosystem II [GO:0009523]	chlorophyll binding [GO:0016168];chloroplast thylakoid membrane [GO:0009535];integral component of membrane [GO:0016021];metal ion binding [GO:0046872];nonphotochemical quenching [GO:0010196];photosynthesis, light harvesting [GO:0009765];photosystem I [GO:0009522];photosystem II [GO:0009523];protein-chromophore linkage [GO:0018298];response to high light intensity [GO:0009644];response to photoox…	chlorophyll binding [GO:0016168];metal ion binding [GO:0046872]	GO:0009522;GO:0009523;GO:0009535;GO:0009644;GO:0009765;GO:0010196;GO:0016021;GO:0016168;GO:0018298;GO:0046872;GO:0080183						FUNCTIORequired for non-photochemical quenching (NPQ), a mechanism that converts and dissipates the harmful excess absorbed light energy into heat and protect the photosynthetic apparatus from photo-oxidative damage (PubMed:19940928, PubMed:21267060, PubMed:23716695, PubMed:26817847, PubMed:27626383, PubMed:27693674, PubMed:28233792, PubMed:31042040, PubMed:30782831). NPQ includes dissipating exc…	/evidence=ECO:0000250|UniProtKB:P12333;/note=Magnesium (chlorophyll-a 1 axial ligand);/note=Magnesium (chlorophyll-a 2 axial ligand);/note=Magnesium (chlorophyll-a 3 axial ligand);/note=Magnesium (chlorophyll-a 4 axial ligand);/note=Magnesium (chlorophyll-a 5 axial ligand);/note=Magnesium (chlorophyll-b 1 axial ligand);/note=Magnesium (chlorophyll-b 3 axial ligand);METAL 147;METAL 197;METAL 200;M…			LHCSR3.2		Chlorophyta
Cre08.g367400.t1.1	LHCSR3.2	LHCSR3.2|Stress-related chlorophyll a/b binding protein 3___(1 of 3) K08907 - light-harvesting complex I chlorophyll a/b binding protein 1 (LHCA1)	T	33	___2	4.07399	1.27504	2.35999e-05	2.07998e-08	2.79894	2	4	4	4	3	2	3	2497	PF00504	PTHR21649;PTHR21649:SF15			K08907	GO:0009765;GO:0016020		membrane;photosynthesis, light harvesting	35.2	not assigned.unknown	Stress-related chlorophyll a/b binding protein 3	nonphotochemical quenching [GO:0010196];photosynthesis, light harvesting [GO:0009765];protein-chromophore linkage [GO:0018298];response to high light intensity [GO:0009644];response to photooxidative stress [GO:0080183]	chloroplast thylakoid membrane [GO:0009535];integral component of membrane [GO:0016021];photosystem I [GO:0009522];photosystem II [GO:0009523]	chlorophyll binding [GO:0016168];chloroplast thylakoid membrane [GO:0009535];integral component of membrane [GO:0016021];metal ion binding [GO:0046872];nonphotochemical quenching [GO:0010196];photosynthesis, light harvesting [GO:0009765];photosystem I [GO:0009522];photosystem II [GO:0009523];protein-chromophore linkage [GO:0018298];response to high light intensity [GO:0009644];response to photoox…	chlorophyll binding [GO:0016168];metal ion binding [GO:0046872]	GO:0009522;GO:0009523;GO:0009535;GO:0009644;GO:0009765;GO:0010196;GO:0016021;GO:0016168;GO:0018298;GO:0046872;GO:0080183						FUNCTIORequired for non-photochemical quenching (NPQ), a mechanism that converts and dissipates the harmful excess absorbed light energy into heat and protect the photosynthetic apparatus from photo-oxidative damage (PubMed:19940928, PubMed:21267060, PubMed:23716695, PubMed:26817847, PubMed:27626383, PubMed:27693674, PubMed:28233792, PubMed:31042040, PubMed:30782831). NPQ includes dissipating exc…	/evidence=ECO:0000250|UniProtKB:P12333;/note=Magnesium (chlorophyll-a 1 axial ligand);/note=Magnesium (chlorophyll-a 2 axial ligand);/note=Magnesium (chlorophyll-a 3 axial ligand);/note=Magnesium (chlorophyll-a 4 axial ligand);/note=Magnesium (chlorophyll-a 5 axial ligand);/note=Magnesium (chlorophyll-b 1 axial ligand);/note=Magnesium (chlorophyll-b 3 axial ligand);METAL 147;METAL 197;METAL 200;M…			LHCSR3.2		Chlorophyta
Cre08.g367400.t1.1	LHCSR3.2	LHCSR3.2|Stress-related chlorophyll a/b binding protein 3___(1 of 3) K08907 - light-harvesting complex I chlorophyll a/b binding protein 1 (LHCA1)	S	28	___2	4.46014	1.27504	1.13e-06	2.07998e-08	3.1851	4	4	4	4	4	2	3	2497	PF00504	PTHR21649;PTHR21649:SF15			K08907	GO:0009765;GO:0016020		membrane;photosynthesis, light harvesting	35.2	not assigned.unknown	Stress-related chlorophyll a/b binding protein 3	nonphotochemical quenching [GO:0010196];photosynthesis, light harvesting [GO:0009765];protein-chromophore linkage [GO:0018298];response to high light intensity [GO:0009644];response to photooxidative stress [GO:0080183]	chloroplast thylakoid membrane [GO:0009535];integral component of membrane [GO:0016021];photosystem I [GO:0009522];photosystem II [GO:0009523]	chlorophyll binding [GO:0016168];chloroplast thylakoid membrane [GO:0009535];integral component of membrane [GO:0016021];metal ion binding [GO:0046872];nonphotochemical quenching [GO:0010196];photosynthesis, light harvesting [GO:0009765];photosystem I [GO:0009522];photosystem II [GO:0009523];protein-chromophore linkage [GO:0018298];response to high light intensity [GO:0009644];response to photoox…	chlorophyll binding [GO:0016168];metal ion binding [GO:0046872]	GO:0009522;GO:0009523;GO:0009535;GO:0009644;GO:0009765;GO:0010196;GO:0016021;GO:0016168;GO:0018298;GO:0046872;GO:0080183						FUNCTIORequired for non-photochemical quenching (NPQ), a mechanism that converts and dissipates the harmful excess absorbed light energy into heat and protect the photosynthetic apparatus from photo-oxidative damage (PubMed:19940928, PubMed:21267060, PubMed:23716695, PubMed:26817847, PubMed:27626383, PubMed:27693674, PubMed:28233792, PubMed:31042040, PubMed:30782831). NPQ includes dissipating exc…	/evidence=ECO:0000250|UniProtKB:P12333;/note=Magnesium (chlorophyll-a 1 axial ligand);/note=Magnesium (chlorophyll-a 2 axial ligand);/note=Magnesium (chlorophyll-a 3 axial ligand);/note=Magnesium (chlorophyll-a 4 axial ligand);/note=Magnesium (chlorophyll-a 5 axial ligand);/note=Magnesium (chlorophyll-b 1 axial ligand);/note=Magnesium (chlorophyll-b 3 axial ligand);METAL 147;METAL 197;METAL 200;M…			LHCSR3.2		Chlorophyta
Cre08.g367400.t1.1	LHCSR3.2	LHCSR3.2|Stress-related chlorophyll a/b binding protein 3___(1 of 3) K08907 - light-harvesting complex I chlorophyll a/b binding protein 1 (LHCA1)	S	26	___2	4.72238	1.27504	3.84999e-05	2.07998e-08	3.44734	3	4	4	3	3	0	1	2497	PF00504	PTHR21649;PTHR21649:SF15			K08907	GO:0009765;GO:0016020		membrane;photosynthesis, light harvesting	35.2	not assigned.unknown	Stress-related chlorophyll a/b binding protein 3	nonphotochemical quenching [GO:0010196];photosynthesis, light harvesting [GO:0009765];protein-chromophore linkage [GO:0018298];response to high light intensity [GO:0009644];response to photooxidative stress [GO:0080183]	chloroplast thylakoid membrane [GO:0009535];integral component of membrane [GO:0016021];photosystem I [GO:0009522];photosystem II [GO:0009523]	chlorophyll binding [GO:0016168];chloroplast thylakoid membrane [GO:0009535];integral component of membrane [GO:0016021];metal ion binding [GO:0046872];nonphotochemical quenching [GO:0010196];photosynthesis, light harvesting [GO:0009765];photosystem I [GO:0009522];photosystem II [GO:0009523];protein-chromophore linkage [GO:0018298];response to high light intensity [GO:0009644];response to photoox…	chlorophyll binding [GO:0016168];metal ion binding [GO:0046872]	GO:0009522;GO:0009523;GO:0009535;GO:0009644;GO:0009765;GO:0010196;GO:0016021;GO:0016168;GO:0018298;GO:0046872;GO:0080183						FUNCTIORequired for non-photochemical quenching (NPQ), a mechanism that converts and dissipates the harmful excess absorbed light energy into heat and protect the photosynthetic apparatus from photo-oxidative damage (PubMed:19940928, PubMed:21267060, PubMed:23716695, PubMed:26817847, PubMed:27626383, PubMed:27693674, PubMed:28233792, PubMed:31042040, PubMed:30782831). NPQ includes dissipating exc…	/evidence=ECO:0000250|UniProtKB:P12333;/note=Magnesium (chlorophyll-a 1 axial ligand);/note=Magnesium (chlorophyll-a 2 axial ligand);/note=Magnesium (chlorophyll-a 3 axial ligand);/note=Magnesium (chlorophyll-a 4 axial ligand);/note=Magnesium (chlorophyll-a 5 axial ligand);/note=Magnesium (chlorophyll-b 1 axial ligand);/note=Magnesium (chlorophyll-b 3 axial ligand);METAL 147;METAL 197;METAL 200;M…			LHCSR3.2		Chlorophyta
[truncated: 48 more columns]

## Sheet: All quantified phosphorylations
Proteins	Gene Name	T: Positions within proteins	Phosphorylation ratio HL/NL (LOG2)	Protein ratio HL/NL (LOG2)	Phytozome: Description	Difference Phosphorylation-Protein ratio	FDR limma HL/NL (Phosphorylation)	FDR limma HL/NL (Protein)	ratio HL/NL_Phos	ratio HL/NL_Protein	Amino acid	Charge	Multiplicity	Phospho (STY) Probabilities	Helper	Helper2	Valid values HL-CC124	Valid values HL-CC125	Valid values HL-CC-4375	Valid values LL-CC124	Valid values LL-CC125	Valid values LL-CC-4375	Protein group IDs	Pfam	Panther	KOG	ec	KO	GO	GO Description	GO Name	GOMapMan BINCODE	GOMapMan NAME	GOMapMan DESCRIPTION	UniproGene ontology (biological process)	UniproGene ontology (ceNLular component)	UniproGene ontology (GO)	UniproGene ontology (molecular function)	UniproGene ontology IDs	UniproCalcium binding	UniproCatalytic activity	UniproCofactor	UniproDNA binding	UniproEC number	UniproFunction [CC]	UniproMetal binding	UniproNucleotide binding	UniproPathway	UniproGene names (primary )
Cre01.g001550.t1.1	TIF3	268	2.45432	-0.0262525	TIF3|Predicted translation initiation factor 3___(1 of 1) K02520 - translation initiation factor IF-3 (infC, MTIF3)	2.48057	5.21999e-05	0.187547	5.48055	0.981968	T	3	___1	MRYDDLT(1)DDVDETDGEMPVVK	MRYDDLT(1)DDVDETDGEMPVVK268___1	MRYDDLT(1)DDVDETDGEMPVVK___1T2.45432	4	4	4	0	2	3	25	PF00707;PF05198	PTHR10938			K02520	GO:0003743;GO:0006413		translation initiation factor activity;translational initiation	29.2.3	protein.synthesis.initiation	Translation initiation factor 3 protein	ribosome disassembly [GO:0032790]		ribosome binding [GO:0043022];ribosome disassembly [GO:0032790];translation initiation factor activity [GO:0003743]	ribosome binding [GO:0043022];translation initiation factor activity [GO:0003743]	GO:0003743;GO:0032790;GO:0043022
Cre01.g001678.t2.1;Cre01.g001678.t1.1		503;503	-1.12836	NaN	(1 of 7) PTHR23257//PTHR23257:SF474 - SERINE-THREONINE PROTEIN KINASE // SUBFAMILY NOT NAMED	NaN	0.00386678	NaN	0.457435		S	2	___1	S(0.002)PS(0.998)LVANATIAVEGAR	S(0.002)PS(0.998)LVANATIAVEGAR503;503___1	S(0.002)PS(0.998)LVANATIAVEGAR___1S-1.12836	1	0	1	3	4	4	26	PF07714	PTHR23257;PTHR23257:SF474	KOG0192	2.7.11.1		GO:0004672;GO:0004713;GO:0005524;GO:0006468		ATP binding;protein kinase activity;protein phosphorylation;protein tyrosine kinase activity	29.4.1	protein.postranslational modification.kinase	Protein kinase superfamily protein with octicosapeptide/Phox/Bem1p domain			ATP binding [GO:0005524];protein kinase activity [GO:0004672]	ATP binding [GO:0005524];protein kinase activity [GO:0004672]	GO:0004672;GO:0005524
Cre01.g001678.t2.1;Cre01.g001678.t1.1		485;485	-0.820298	NaN	(1 of 7) PTHR23257//PTHR23257:SF474 - SERINE-THREONINE PROTEIN KINASE // SUBFAMILY NOT NAMED	NaN	0.0523914	NaN	0.566325		S	2	___1	S(1)LNGADGTAAGQPPSR	S(1)LNGADGTAAGQPPSR485;485___1	S(1)LNGADGTAAGQPPSR___1S-0.820298	4	3	2	4	4	4	26	PF07714	PTHR23257;PTHR23257:SF474	KOG0192	2.7.11.1		GO:0004672;GO:0004713;GO:0005524;GO:0006468		ATP binding;protein kinase activity;protein phosphorylation;protein tyrosine kinase activity	29.4.1	protein.postranslational modification.kinase	Protein kinase superfamily protein with octicosapeptide/Phox/Bem1p domain			ATP binding [GO:0005524];protein kinase activity [GO:0004672]	ATP binding [GO:0005524];protein kinase activity [GO:0004672]	GO:0004672;GO:0005524
Cre01.g001678.t2.1;Cre01.g001678.t1.1		458;458	0.308618	NaN	(1 of 7) PTHR23257//PTHR23257:SF474 - SERINE-THREONINE PROTEIN KINASE // SUBFAMILY NOT NAMED	NaN	0.170107	NaN	1.23852		S	2	___1	RLS(1)EVLLVDQTAQTGGGGGAR	RLS(1)EVLLVDQTAQTGGGGGAR458;458___1	RLS(1)EVLLVDQTAQTGGGGGAR___1S0.308618	4	4	4	4	4	4	26	PF07714	PTHR23257;PTHR23257:SF474	KOG0192	2.7.11.1		GO:0004672;GO:0004713;GO:0005524;GO:0006468		ATP binding;protein kinase activity;protein phosphorylation;protein tyrosine kinase activity	29.4.1	protein.postranslational modification.kinase	Protein kinase superfamily protein with octicosapeptide/Phox/Bem1p domain			ATP binding [GO:0005524];protein kinase activity [GO:0004672]	ATP binding [GO:0005524];protein kinase activity [GO:0004672]	GO:0004672;GO:0005524
Cre01.g001678.t2.1;Cre01.g001678.t1.1		963;987	0.606399	NaN	(1 of 7) PTHR23257//PTHR23257:SF474 - SERINE-THREONINE PROTEIN KINASE // SUBFAMILY NOT NAMED	NaN	0.0497336	NaN	1.52245		S	2	___1	RLS(1)GLDGVAELMR	RLS(1)GLDGVAELMR963;987___1	RLS(1)GLDGVAELMR___1S0.606399	4	4	4	4	4	4	26	PF07714	PTHR23257;PTHR23257:SF474	KOG0192	2.7.11.1		GO:0004672;GO:0004713;GO:0005524;GO:0006468		ATP binding;protein kinase activity;protein phosphorylation;protein tyrosine kinase activity	29.4.1	protein.postranslational modification.kinase	Protein kinase superfamily protein with octicosapeptide/Phox/Bem1p domain			ATP binding [GO:0005524];protein kinase activity [GO:0004672]	ATP binding [GO:0005524];protein kinase activity [GO:0004672]	GO:0004672;GO:0005524
Cre01.g001800.t1.1	FAP403	714	-0.152779	NaN	FAP403|Flagellar Associated Protein 403___(1 of 4) PTHR24361//PTHR24361:SF411 - MITOGEN-ACTIVATED KINASE KINASE KINASE // SUBFAMILY NOT NAMED	NaN	0.273523	NaN	0.899516		S	2	___1	AATPVAADIS(1)PDAR	AATPVAADIS(1)PDAR714___1	AATPVAADIS(1)PDAR___1S-0.152779	4	4	1	2	4	4	28	PF00069	PTHR24361;PTHR24361:SF411	KOG0583	2.7.11.1	K08857	GO:0004672;GO:0004713;GO:0005524;GO:0006468		ATP binding;protein kinase activity;protein phosphorylation;protein tyrosine kinase activity	29.4.1	protein.postranslational modification.kinase	NIMA-related kinase 2			ATP binding [GO:0005524];protein kinase activity [GO:0004672]	ATP binding [GO:0005524];protein kinase activity [GO:0004672]	GO:0004672;GO:0005524
Cre01.g002500.t1.2	COP1	91	-0.432512	-0.518096	COP1|Chlamyopsin 1	0.0855842	0.0512047	0.000227363	0.74097	0.698293	S	2	___1	TELLPS(1)PEVQWK	TELLPS(1)PEVQWK91___1	TELLPS(1)PEVQWK___1S-0.432512	4	4	4	4	4	4	35									35.2	not assigned.unknown	Chlamyopsin, light-gated proton channel rhodopsin
Cre01.g002500.t1.2	COP1	7	0.321982	-0.518096	COP1|Chlamyopsin 1	0.840078	0.228841	0.000227363	1.25005	0.698293	S	2	___1	SIS(1)GEYDVSKK	SIS(1)GEYDVSKK7___1	SIS(1)GEYDVSKK___1S0.321982	4	4	4	4	2	4	35									35.2	not assigned.unknown	Chlamyopsin, light-gated proton channel rhodopsin
Cre01.g003487.t1.1		296	0.679123	NaN	(1 of 1) K13106 - pre-mRNA-splicing factor CWC26 (BUD13, CWC26)	NaN	0.0443466	NaN	1.60117		S	4	___1	AKPAAAVAAAAAVDAS(1)PPRR	AKPAAAVAAAAAVDAS(1)PPRR296___1	AKPAAAVAAAAAVDAS(1)PPRR___1S0.679123	3	2	2	4	4	3	42	PF09736	PTHR31809	KOG2654		K13106				35.2	not assigned.unknown	MUTS homolog 2	mRNA splicing, via spliceosome [GO:0000398]	RES complex [GO:0070274];U2-type spliceosomal complex [GO:0005684]	mRNA splicing, via spliceosome [GO:0000398];RES complex [GO:0070274];U2-type spliceosomal complex [GO:0005684]		GO:0000398;GO:0005684;GO:0070274
Cre01.g003500.t1.2	MSH2	951	1.32259	NaN	MSH2|DNA mismatch repair protein, MutS homolog	NaN	0.0222602	NaN	2.50115		S	2	___1	LAAESGSELGATDLPS(1)PR	LAAESGSELGATDLPS(1)PR951___1	LAAESGSELGATDLPS(1)PR___1S1.32259	4	4	3	3	3	0	43									35.2	not assigned.unknown	CLUB	early endosome to Golgi transport [GO:0034498];intra-Golgi vesicle-mediated transport [GO:0006891]	cytosol [GO:0005829];TRAPPII protein complex [GO:1990071]	cytosol [GO:0005829];early endosome to Golgi transport [GO:0034498];intra-Golgi vesicle-mediated transport [GO:0006891];TRAPPII protein complex [GO:1990071]		GO:0005829;GO:0006891;GO:0034498;GO:1990071
Cre01.g003524.t1.1;Cre51.g761547.t1.1		49;49	-1.21361	NaN	(1 of 1) PF13499//PF14531 - EF-hand domain pair (EF-hand_7) // Kinase-like (Kinase-like);(1 of 71) PTHR24349 - SERINE/THREONINE-PROTEIN KINASE	NaN	0.0108916	NaN	0.431188		S	3	___1	LLT(0.001)VS(0.019)PS(0.98)GKR	LLT(0.001)VS(0.019)PS(0.98)GKR49;49___1	LLT(0.001)VS(0.019)PS(0.98)GKR___1S-1.21361	3	4	4	4	4	4	44	PF00069;PF13499;PF14531	PTHR24349;PTHR24349:SF23	KOG0032	2.7.11.1	K13412	GO:0004672;GO:0004713;GO:0005509;GO:0005524;GO:0006468		ATP binding;calcium ion binding;protein kinase activity;protein phosphorylation;protein tyrosine kinase activity	30.3;35.2	not assigned.unknown;signalling.calcium	calcium-dependent protein kinase 17 (AT5G12180 similarity);calmodulin-like domain protein kinase 9	intracellular signal transduction [GO:0035556];peptidyl-serine phosphorylation [GO:0018105];protein autophosphorylation [GO:0046777]	cytoplasm [GO:0005737];nucleus [GO:0005634]	ATP binding [GO:0005524];calcium ion binding [GO:0005509];calcium-dependent protein serine/threonine kinase activity [GO:0009931];calmodulin binding [GO:0005516];cytoplasm [GO:0005737];intracellular signal transduction [GO:0035556];nucleus [GO:0005634];peptidyl-serine phosphorylation [GO:0018105];protein autophosphorylation [GO:0046777]	ATP binding [GO:0005524];calcium ion binding [GO:0005509];calcium-dependent protein serine/threonine kinase activity [GO:0009931];calmodulin binding [GO:0005516]	GO:0005509;GO:0005516;GO:0005524;GO:0005634;GO:0005737;GO:0009931;GO:0018105;GO:0035556;GO:0046777	/evidence=ECO:0000256|PROSITE-ProRule:PRU00448;CA_BIND 522..533;CA_BIND 558..569;CA_BIND 594..605;CA_BIND 626..637
Cre01.g003550.t1.1		759	-0.0962959	0.791862	(1 of 2) PTHR12231:SF112 - RHODANESE-LIKE DOMAIN-CONTAINING PROTEIN 14, CHLOROPLASTIC	-0.888158	0.309969	4.61998e-07	0.935432	1.73131	S	3	___2	EGLPTTAAPEPVAAAAS(0.042)KPEPAS(0.949)KPAS(0.831)T(0.178)R	EGLPTTAAPEPVAAAAS(0.042)KPEPAS(0.949)KPAS(0.831)T(0.178)R759___2	EGLPTTAAPEPVAAAAS(0.042)KPEPAS(0.949)KPAS(0.831)T(0.178)R___2S-0.0962959	3	3	3	4	3	3	46	PF00581	PTHR12231;PTHR12231:SF112	KOG1530			GO:0042309;GO:0050825;GO:0050826		homoiothermy;ice binding;response to freezing	26.23	misc.rhodanese	Rhodanese/Cell cycle control phosphatase superfamily protein
Cre01.g003550.t1.1		763	0.277175	0.791862	(1 of 2) PTHR12231:SF112 - RHODANESE-LIKE DOMAIN-CONTAINING PROTEIN 14, CHLOROPLASTIC	-0.514687	0.259108	4.61998e-07	1.21182	1.73131	S	3	___2	EGLPTTAAPEPVAAAAS(0.042)KPEPAS(0.949)KPAS(0.831)T(0.178)R	EGLPTTAAPEPVAAAAS(0.042)KPEPAS(0.949)KPAS(0.831)T(0.178)R763___2	EGLPTTAAPEPVAAAAS(0.042)KPEPAS(0.949)KPAS(0.831)T(0.178)R___2S0.277175	2	3	3	3	3	3	46	PF00581	PTHR12231;PTHR12231:SF112	KOG1530			GO:0042309;GO:0050825;GO:0050826		homoiothermy;ice binding;response to freezing	26.23	misc.rhodanese	Rhodanese/Cell cycle control phosphatase superfamily protein
Cre01.g003550.t1.1		837	3.3194	0.791862	(1 of 2) PTHR12231:SF112 - RHODANESE-LIKE DOMAIN-CONTAINING PROTEIN 14, CHLOROPLASTIC	2.52754	0.00172088	4.61998e-07	9.98249	1.73131	T	2	___1	DLVSAVNRT(1)FGGR	DLVSAVNRT(1)FGGR837___1	DLVSAVNRT(1)FGGR___1T3.3194	4	4	3	2	4	0	46	PF00581	PTHR12231;PTHR12231:SF112	KOG1530			GO:0042309;GO:0050825;GO:0050826		homoiothermy;ice binding;response to freezing	26.23	misc.rhodanese	Rhodanese/Cell cycle control phosphatase superfamily protein
Cre01.g003950.t2.1;Cre01.g003950.t1.1		1562;1572	-0.409423	NaN	(1 of 28) PTHR31600//PTHR31600:SF2 - FAMILY NOT NAMED // TINY MACROCYSTS PROTEIN B-RELATED	NaN	0.133946	NaN	0.752924		S	2	___1	ILS(0.001)WVAS(0.999)K	ILS(0.001)WVAS(0.999)K1562;1572___1	ILS(0.001)WVAS(0.999)K___1S-0.409423	2	3	0	4	2	4	47		PTHR31600;PTHR31600:SF2							35.2	not assigned.unknown	cytochrome P450%2C family 704%2C subfamily A%2C polypeptide 1 (AT2G44890 similarity)	regulation of conjugation [GO:0046999]	integral component of membrane [GO:0016021]	integral component of membrane [GO:0016021];regulation of conjugation [GO:0046999]		GO:0016021;GO:0046999
Cre01.g003950.t2.1;Cre01.g003950.t1.1		1489;1489	-0.254086	NaN	(1 of 28) PTHR31600//PTHR31600:SF2 - FAMILY NOT NAMED // TINY MACROCYSTS PROTEIN B-RELATED	NaN	0.271104	NaN	0.838518		S	2	___1	AALGS(1)GDGSGLPVPR	AALGS(1)GDGSGLPVPR1489;1489___1	AALGS(1)GDGSGLPVPR___1S-0.254086	4	1	2	4	1	4	47		PTHR31600;PTHR31600:SF2							35.2	not assigned.unknown	cytochrome P450%2C family 704%2C subfamily A%2C polypeptide 1 (AT2G44890 similarity)	regulation of conjugation [GO:0046999]	integral component of membrane [GO:0016021]	integral component of membrane [GO:0016021];regulation of conjugation [GO:0046999]		GO:0016021;GO:0046999
Cre01.g003950.t2.1;Cre01.g003950.t1.1		2116;2126	0.865653	NaN	(1 of 28) PTHR31600//PTHR31600:SF2 - FAMILY NOT NAMED // TINY MACROCYSTS PROTEIN B-RELATED	NaN	0.0693458	NaN	1.82216		S	2	___1	VGS(1)ILNPR	VGS(1)ILNPR2116;2126___1	VGS(1)ILNPR___1S0.865653	4	4	4	4	4	2	47		PTHR31600;PTHR31600:SF2							35.2	not assigned.unknown	cytochrome P450%2C family 704%2C subfamily A%2C polypeptide 1 (AT2G44890 similarity)	regulation of conjugation [GO:0046999]	integral component of membrane [GO:0016021]	integral component of membrane [GO:0016021];regulation of conjugation [GO:0046999]		GO:0016021;GO:0046999
Cre01.g003950.t2.1;Cre01.g003950.t1.1		1363;1363	1.92367	NaN	(1 of 28) PTHR31600//PTHR31600:SF2 - FAMILY NOT NAMED // TINY MACROCYSTS PROTEIN B-RELATED	NaN	0.00842694	NaN	3.79387		S	3	___1	RQPS(1)LDDLMDKVEAAGSPDEIGK	RQPS(1)LDDLMDKVEAAGSPDEIGK1363;1363___1	RQPS(1)LDDLMDKVEAAGSPDEIGK___1S1.92367	4	3	3	4	3	0	47		PTHR31600;PTHR31600:SF2							35.2	not assigned.unknown	cytochrome P450%2C family 704%2C subfamily A%2C polypeptide 1 (AT2G44890 similarity)	regulation of conjugation [GO:0046999]	integral component of membrane [GO:0016021]	integral component of membrane [GO:0016021];regulation of conjugation [GO:0046999]		GO:0016021;GO:0046999
Cre01.g003950.t2.1;Cre01.g003950.t1.1		2063;2073	2.96869	NaN	(1 of 28) PTHR31600//PTHR31600:SF2 - FAMILY NOT NAMED // TINY MACROCYSTS PROTEIN B-RELATED	NaN	0.000645654	NaN	7.82825		S	3	___1	GSDVLLPGDDDDGAS(1)GVMAHQR	GSDVLLPGDDDDGAS(1)GVMAHQR2063;2073___1	GSDVLLPGDDDDGAS(1)GVMAHQR___1S2.96869	4	2	3	1	0	0	47		PTHR31600;PTHR31600:SF2							35.2	not assigned.unknown	cytochrome P450%2C family 704%2C subfamily A%2C polypeptide 1 (AT2G44890 similarity)	regulation of conjugation [GO:0046999]	integral component of membrane [GO:0016021]	integral component of membrane [GO:0016021];regulation of conjugation [GO:0046999]		GO:0016021;GO:0046999
Cre01.g004400.t1.2		126	-4.25127	NaN	Expressed protein of unknown function	NaN	1.68e-05	NaN	0.0525098		S	2	___1	VVEPEVVS(1)EEEPPS(1)PKIR	VVEPEVVS(1)EEEPPS(1)PKIR126___1	VVEPEVVS(1)EEEPPS(1)PKIR___1S-4.25127	3	4	2	4	4	4	51									35.2	not assigned.unknown	Endosomal targeting BRO1-like domain-containing protein (AT1G15130 similarity)		integral component of membrane [GO:0016021]	integral component of membrane [GO:0016021]		GO:0016021
Cre01.g004400.t1.2		59	-0.788796	NaN	Expressed protein of unknown function	NaN	0.00134286	NaN	0.578827		S	2	___1	DQVESSEPAGTVYLS(1)DGEGHVVR	DQVESSEPAGTVYLS(1)DGEGHVVR59___1	DQVESSEPAGTVYLS(1)DGEGHVVR___1S-0.788796	4	4	4	4	4	4	51									35.2	not assigned.unknown	Endosomal targeting BRO1-like domain-containing protein (AT1G15130 similarity)		integral component of membrane [GO:0016021]	integral component of membrane [GO:0016021]		GO:0016021
Cre01.g004400.t1.2		126	-0.196341	NaN	Expressed protein of unknown function	NaN	0.191098	NaN	0.872761		S	2	___2	VVEPEVVS(1)EEEPPS(1)PKIR	VVEPEVVS(1)EEEPPS(1)PKIR126___2	VVEPEVVS(1)EEEPPS(1)PKIR___2S-0.196341	4	4	4	4	4	4	51									35.2	not assigned.unknown	Endosomal targeting BRO1-like domain-containing protein (AT1G15130 similarity)		integral component of membrane [GO:0016021]	integral component of membrane [GO:0016021]		GO:0016021
Cre01.g004400.t1.2		132	-0.196341	NaN	Expressed protein of unknown function	NaN	0.191098	NaN	0.872761		S	2	___2	VVEPEVVS(1)EEEPPS(1)PKIR	VVEPEVVS(1)EEEPPS(1)PKIR132___2	VVEPEVVS(1)EEEPPS(1)PKIR___2S-0.196341	4	4	4	4	4	4	51									35.2	not assigned.unknown	Endosomal targeting BRO1-like domain-containing protein (AT1G15130 similarity)		integral component of membrane [GO:0016021]	integral component of membrane [GO:0016021]		GO:0016021
Cre01.g004400.t1.2		132	0.847441	NaN	Expressed protein of unknown function	NaN	0.0736852	NaN	1.79931		S	2	___1	VVEPEVVS(1)EEEPPS(1)PKIR	VVEPEVVS(1)EEEPPS(1)PKIR132___1	VVEPEVVS(1)EEEPPS(1)PKIR___1S0.847441	4	4	4	4	3	4	51									35.2	not assigned.unknown	Endosomal targeting BRO1-like domain-containing protein (AT1G15130 similarity)		integral component of membrane [GO:0016021]	integral component of membrane [GO:0016021]		GO:0016021
Cre01.g004450.t1.2	CPLD42	115	-3.00197	0.112585	CPLD42|conserved expressed membrane protein___(1 of 5) PF07466 - Protein of unknown function (DUF1517) (DUF1517)	-3.11456	6.15007e-05	0.0584642	0.124829	1.08116	T	3	___1	LSEQFDT(1)EDEEGLHYILQDTVTK	LSEQFDT(1)EDEEGLHYILQDTVTK115___1	LSEQFDT(1)EDEEGLHYILQDTVTK___1T-3.00197	4	1	1	4	4	4	52	PF07466	PTHR33975							35.2	not assigned.unknown	Membrane protein
Cre01.g004550.t1.2	FAP190	743	0.981639	NaN	FAP190|Flagellar Associated Protein 190___(1 of 2) PTHR22998 - SARM1	NaN	0.020281	NaN	1.97471		S	3	___1	HRPAS(1)ALPGGAGALTAPPPPPGGPR	HRPAS(1)ALPGGAGALTAPPPPPGGPR743___1	HRPAS(1)ALPGGAGALTAPPPPPGGPR___1S0.981639	3	2	4	2	1	1	54	PF00536	PTHR22998		2.7.10.2;2.7.12.1		GO:0005515		protein binding	35.2	not assigned.unknown	Flagellar Associated Protein	negative regulation of MyD88-independent toll-like receptor signaling pathway [GO:0034128];response to axon injury [GO:0048678]	cytoplasm [GO:0005737]	cytoplasm [GO:0005737];negative regulation of MyD88-independent toll-like receptor signaling pathway [GO:0034128];response to axon injury [GO:0048678];signaling adaptor activity [GO:0035591]	signaling adaptor activity [GO:0035591]	GO:0005737;GO:0034128;GO:0035591;GO:0048678
Cre01.g004550.t1.2	FAP190	360	1.11239	NaN	FAP190|Flagellar Associated Protein 190___(1 of 2) PTHR22998 - SARM1	NaN	0.0166625	NaN	2.16204		S	3	___1	STSSIGGGYS(0.001)EPVGS(0.997)DGEGS(0.003)DAASAKPR	STSSIGGGYS(0.001)EPVGS(0.997)DGEGS(0.003)DAASAKPR360___1	STSSIGGGYS(0.001)EPVGS(0.997)DGEGS(0.003)DAASAKPR___1S1.11239	4	4	4	3	3	3	54	PF00536	PTHR22998		2.7.10.2;2.7.12.1		GO:0005515		protein binding	35.2	not assigned.unknown	Flagellar Associated Protein	negative regulation of MyD88-independent toll-like receptor signaling pathway [GO:0034128];response to axon injury [GO:0048678]	cytoplasm [GO:0005737]	cytoplasm [GO:0005737];negative regulation of MyD88-independent toll-like receptor signaling pathway [GO:0034128];response to axon injury [GO:0048678];signaling adaptor activity [GO:0035591]	signaling adaptor activity [GO:0035591]	GO:0005737;GO:0034128;GO:0035591;GO:0048678
Cre01.g005500.t1.2		459	0.870421	NaN	(1 of 3) PTHR10783:SF3 - VACUOLAR TRANSPORTER CHAPERONE 4	NaN	0.0066693	NaN	1.8282		S	2	___1	LAS(1)YHSSALTSSADPTK	LAS(1)YHSSALTSSADPTK459___1	LAS(1)YHSSALTSSADPTK___1S0.870421	4	4	4	4	3	4	60	PF02656;PF09359	PTHR10783;PTHR10783:SF3	KOG1161						35.2	not assigned.unknown	Radial spoke protein 10		integral component of membrane [GO:0016021]	integral component of membrane [GO:0016021]		GO:0016021
Cre01.g007774.t1.1		2	-0.387067	-0.0143367	(1 of 18) KOG4172 - Predicted E3 ubiquitin ligase	-0.37273	0.105855	0.204293	0.764683	0.990112	S	2	___1	S(1)VVADSAAAVPAAEDGK	S(1)VVADSAAAVPAAEDGK2___1	S(1)VVADSAAAVPAAEDGK___1S-0.387067	4	4	1	2	0	1	69	PF13920	PTHR32093	KOG4172	6.3.2.19		GO:0005515;GO:0008270		protein binding;zinc ion binding	35.2	not assigned.unknown	RING/U-box superfamily protein		cytoplasm [GO:0005737];nucleus [GO:0005634]	cytoplasm [GO:0005737];nucleus [GO:0005634]		GO:0005634;GO:0005737
Cre01.g007811.t1.1		523	1.34433	NaN	(1 of 1) PF15383 - Transmembrane protein 237 (TMEM237)	NaN	0.00509554	NaN	2.53912		S	3	___1	RKEPALMEDDS(1)DEEDAR	RKEPALMEDDS(1)DEEDAR523___1	RKEPALMEDDS(1)DEEDAR___1S1.34433	4	3	3	2	0	0	70	PF15383								35.2	not assigned.unknown	RING/U-box superfamily protein	cilium assembly [GO:0060271]	ciliary transition zone [GO:0035869];integral component of membrane [GO:0016021]	ciliary transition zone [GO:0035869];cilium assembly [GO:0060271];integral component of membrane [GO:0016021]		GO:0016021;GO:0035869;GO:0060271
Cre01.g008550.t1.1		232	1.30593	0.423344	(1 of 2) PTHR24058:SF23 - SERINE/THREONINE KINASE-RELATED	0.882584	0.00976472	0.000441499	2.47243	1.34103	S	3	___1	YDQS(0.015)S(0.985)FDREYEVIHLR	YDQS(0.015)S(0.985)FDREYEVIHLR232___1	YDQS(0.015)S(0.985)FDREYEVIHLR___1S1.30593	4	4	4	4	2	4	74	PF07714	PTHR24058;PTHR24058:SF23	KOG0667	2.7.12.1		GO:0004672;GO:0004713;GO:0005524;GO:0006468		ATP binding;protein kinase activity;protein phosphorylation;protein tyrosine kinase activity	29.4.1	protein.postranslational modification.kinase	Protein kinase superfamily protein	peptidyl-serine phosphorylation [GO:0018105];peptidyl-threonine phosphorylation [GO:0018107]	cytoplasm [GO:0005737]	ATP binding [GO:0005524];cytoplasm [GO:0005737];peptidyl-serine phosphorylation [GO:0018105];peptidyl-threonine phosphorylation [GO:0018107];protein serine/threonine kinase activity [GO:0004674];protein tyrosine kinase activity [GO:0004713]	ATP binding [GO:0005524];protein serine/threonine kinase activity [GO:0004674];protein tyrosine kinase activity [GO:0004713]	GO:0004674;GO:0004713;GO:0005524;GO:0005737;GO:0018105;GO:0018107
Cre01.g009300.t1.1		127	1.35208	NaN	(1 of 1) PTHR11200//PTHR11200:SF119 - INOSITOL 5-PHOSPHATASE // PHOSPHOINOSITIDE PHOSPHATASE SAC9-RELATED	NaN	0.0124667	NaN	2.5528		S	3	___1	IPLQLNLS(0.999)LQS(0.001)VQAPEAVLKDEK	IPLQLNLS(0.999)LQS(0.001)VQAPEAVLKDEK127___1	IPLQLNLS(0.999)LQS(0.001)VQAPEAVLKDEK___1S1.35208	4	1	4	3	3	2	77	PF00397;PF02383	PTHR11200;PTHR11200:SF119				GO:0005515;GO:0042578		phosphoric ester hydrolase activity;protein binding	30.4	signalling.phosphinositides	sacI homology domain-containing protein / WW domain-containing protein			phosphoric ester hydrolase activity [GO:0042578]	phosphoric ester hydrolase activity [GO:0042578]	GO:0042578
Cre01.g010000.t1.2	MAPK8	218	0.911582	NaN	MAPK8|Mitogen-Activated Protein Kinase___(1 of 1) K14512 - mitogen-activated protein kinase 6 (MPK6)	NaN	0.0861509	NaN	1.88111		T	3	___1	TSTSNEKEFMT(1)EYVVTR	TSTSNEKEFMT(1)EYVVTR218___1	TSTSNEKEFMT(1)EYVVTR___1T0.911582	4	2	3	0	4	0	82	PF00069	PTHR24055;PTHR24055:SF10		2.7.11.24	K14512	GO:0004672;GO:0004713;GO:0005524;GO:0006468		ATP binding;protein kinase activity;protein phosphorylation;protein tyrosine kinase activity	29.4	protein.postranslational modification	MAP kinase 4 (AT4G01370 similarity)	intracellular signal transduction [GO:0035556];regulation of gene expression [GO:0010468]	cytoplasm [GO:0005737];nucleus [GO:0005634]	ATP binding [GO:0005524];cytoplasm [GO:0005737];intracellular signal transduction [GO:0035556];MAP kinase activity [GO:0004707];nucleus [GO:0005634];regulation of gene expression [GO:0010468]	ATP binding [GO:0005524];MAP kinase activity [GO:0004707]	GO:0004707;GO:0005524;GO:0005634;GO:0005737;GO:0010468;GO:0035556		CATALYTIC ACTIVITY: Reaction=ATP + L-seryl-[protein] = ADP + H(+) + O-phospho-L-seryl-[protein];CATALYTIC ACTIVITY: Reaction=ATP + L-threonyl-[protein] = ADP + H(+) + O-phospho-L-threonyl-[protein];EC=2.7.11.24;Evidence={ECO:0000256|ARBA:ARBA00000088, ECO:0000256|RuleBase:RU361165};Evidence={ECO:0000256|ARBA:ARBA00000494};Xref=Rhea:RHEA:17989, Rhea:RHEA-COMP:9863, Rhea:RHEA-COMP:11604, ChEBI:CHEB…	COFACTOR: Name=Mg(2+);Evidence={ECO:0000256|RuleBase:RU361165};Xref=ChEBI:CHEBI:18420		2.7.11.24					CrMPK2
Cre01.g010700.t1.2	SYP2	2	0.16277	NaN	SYP2|Endosomal Qa-SNARE protein, Syntaxin7/Syx7/Pep12/Syp2-family (Qa.III.b)___(1 of 1) PTHR19957:SF38 - T-SNARE DOMAIN-CONTAINING PROTEIN 1	NaN	0.274404	NaN	1.11943		S	1	___1	S(1)FQDLAK	S(1)FQDLAK2___1	S(1)FQDLAK___1S0.16277	4	3	3	2	4	3	87	PF05739;PF14523	PTHR19957;PTHR19957:SF38	KOG0811			GO:0005515;GO:0016020;GO:0016192		membrane;protein binding;vesicle-mediated transport	31.4	cell.vesicle transport	Syntaxin/t-SNARE family protein (AT5G46860 similarity)	intracellular protein transport [GO:0006886];vesicle docking [GO:0048278];vesicle fusion [GO:0006906]	endomembrane system [GO:0012505];integral component of membrane [GO:0016021];SNARE complex [GO:0031201]	endomembrane system [GO:0012505];integral component of membrane [GO:0016021];intracellular protein transport [GO:0006886];SNAP receptor activity [GO:0005484];SNARE binding [GO:0000149];SNARE complex [GO:0031201];vesicle docking [GO:0048278];vesicle fusion [GO:0006906]	SNAP receptor activity [GO:0005484];SNARE binding [GO:0000149]	GO:0000149;GO:0005484;GO:0006886;GO:0006906;GO:0012505;GO:0016021;GO:0031201;GO:0048278
Cre01.g010750.t1.2		767	0.680552	NaN	//unknown protein//	NaN	0.0235803	NaN	1.60275		S	2	___1	GS(0.988)FT(0.012)GGGGGGVPLPR	GS(0.988)FT(0.012)GGGGGGVPLPR767___1	GS(0.988)FT(0.012)GGGGGGVPLPR___1S0.680552	4	4	3	4	3	4	88						GO:0042309;GO:0050825;GO:0050826		homoiothermy;ice binding;response to freezing	35.2	not assigned.unknown	Syntaxin/t-SNARE family protein (AT5G46860 similarity)
Cre01.g010900.t1.2	GAP3	247	-0.40484	-0.07	GAP3|Glyceraldehyde-3-Phosphate Dehydrogenase___(1 of 1) 1.2.1.13 - Glyceraldehyde-3-phosphate dehydrogenase (NADP(+)) (phosphorylating) / Triosephosphate dehydrogenase (NADP+)	-0.33484	0.212488	0.128839	0.75532	0.952638	T	2	___1	AAALNIVPT(0.086)T(0.828)T(0.086)GAAK	AAALNIVPT(0.086)T(0.828)T(0.086)GAAK247___1	AAALNIVPT(0.086)T(0.828)T(0.086)GAAK___1T-0.40484	3	1	0	3	2	4	90	PF00044;PF02800	PTHR10836;PTHR10836:SF38	KOG0657	1.2.1.13	K05298	GO:0006006;GO:0016620;GO:0050661;GO:0051287;GO:0055114		glucose metabolic process;NAD binding;NADP binding;oxidation-reduction process;oxidoreductase activity, acting on the aldehyde or oxo group of donors, NAD or NADP as acceptor	1.3.4	PS.calvin cycle.GAP	glyceraldehyde-3-phosphate dehydrogenase B subunit (AT1G42970 similarity)	glucose metabolic process [GO:0006006]	chloroplast [GO:0009507]	chloroplast [GO:0009507];glucose metabolic process [GO:0006006];glyceraldehyde-3-phosphate dehydrogenase (NAD+) (phosphorylating) activity [GO:0004365];lyase activity [GO:0016829];NAD binding [GO:0051287];NADP binding [GO:0050661]	glyceraldehyde-3-phosphate dehydrogenase (NAD+) (phosphorylating) activity [GO:0004365];lyase activity [GO:0016829];NAD binding [GO:0051287];NADP binding [GO:0050661]	GO:0004365;GO:0006006;GO:0009507;GO:0016829;GO:0050661;GO:0051287					1.2.1.-			/evidence=ECO:0000256|PIRSR:PIRSR000149-3;/note=NAD;NP_BIND 47..48		GAP3
Cre01.g010900.t1.2	GAP3	255	1.46487	-0.07	GAP3|Glyceraldehyde-3-Phosphate Dehydrogenase___(1 of 1) 1.2.1.13 - Glyceraldehyde-3-phosphate dehydrogenase (NADP(+)) (phosphorylating) / Triosephosphate dehydrogenase (NADP+)	1.53487	0.00396524	0.128839	2.76039	0.952638	S	2	___1	AVS(1)LVLPSLK	AVS(1)LVLPSLK255___1	AVS(1)LVLPSLK___1S1.46487	3	3	3	0	1	1	90	PF00044;PF02800	PTHR10836;PTHR10836:SF38	KOG0657	1.2.1.13	K05298	GO:0006006;GO:0016620;GO:0050661;GO:0051287;GO:0055114		glucose metabolic process;NAD binding;NADP binding;oxidation-reduction process;oxidoreductase activity, acting on the aldehyde or oxo group of donors, NAD or NADP as acceptor	1.3.4	PS.calvin cycle.GAP	glyceraldehyde-3-phosphate dehydrogenase B subunit (AT1G42970 similarity)	glucose metabolic process [GO:0006006]	chloroplast [GO:0009507]	chloroplast [GO:0009507];glucose metabolic process [GO:0006006];glyceraldehyde-3-phosphate dehydrogenase (NAD+) (phosphorylating) activity [GO:0004365];lyase activity [GO:0016829];NAD binding [GO:0051287];NADP binding [GO:0050661]	glyceraldehyde-3-phosphate dehydrogenase (NAD+) (phosphorylating) activity [GO:0004365];lyase activity [GO:0016829];NAD binding [GO:0051287];NADP binding [GO:0050661]	GO:0004365;GO:0006006;GO:0009507;GO:0016829;GO:0050661;GO:0051287					1.2.1.-			/evidence=ECO:0000256|PIRSR:PIRSR000149-3;/note=NAD;NP_BIND 47..48		GAP3
Cre01.g010900.t1.2	GAP3	320	1.89417	-0.07	GAP3|Glyceraldehyde-3-Phosphate Dehydrogenase___(1 of 1) 1.2.1.13 - Glyceraldehyde-3-phosphate dehydrogenase (NADP(+)) (phosphorylating) / Triosephosphate dehydrogenase (NADP+)	1.96417	0.00341901	0.128839	3.71708	0.952638	S	2	___1	GVLHVEDAPLVS(1)IDFK	GVLHVEDAPLVS(1)IDFK320___1	GVLHVEDAPLVS(1)IDFK___1S1.89417	2	3	4	0	2	2	90	PF00044;PF02800	PTHR10836;PTHR10836:SF38	KOG0657	1.2.1.13	K05298	GO:0006006;GO:0016620;GO:0050661;GO:0051287;GO:0055114		glucose metabolic process;NAD binding;NADP binding;oxidation-reduction process;oxidoreductase activity, acting on the aldehyde or oxo group of donors, NAD or NADP as acceptor	1.3.4	PS.calvin cycle.GAP	glyceraldehyde-3-phosphate dehydrogenase B subunit (AT1G42970 similarity)	glucose metabolic process [GO:0006006]	chloroplast [GO:0009507]	chloroplast [GO:0009507];glucose metabolic process [GO:0006006];glyceraldehyde-3-phosphate dehydrogenase (NAD+) (phosphorylating) activity [GO:0004365];lyase activity [GO:0016829];NAD binding [GO:0051287];NADP binding [GO:0050661]	glyceraldehyde-3-phosphate dehydrogenase (NAD+) (phosphorylating) activity [GO:0004365];lyase activity [GO:0016829];NAD binding [GO:0051287];NADP binding [GO:0050661]	GO:0004365;GO:0006006;GO:0009507;GO:0016829;GO:0050661;GO:0051287					1.2.1.-			/evidence=ECO:0000256|PIRSR:PIRSR000149-3;/note=NAD;NP_BIND 47..48		GAP3
Cre01.g011300.t1.1	SCLP50	189	-1.39759	-0.0931417	SCLP50|Serine carboxypeptidase___(1 of 3) K09645 - vitellogenic carboxypeptidase-like protein [EC:3.4.16.-] (CPVL)	-1.30445	0.000199724	0.144198	0.379563	0.937479	S	2	___1	SLADRPFFITGES(1)YAGK	SLADRPFFITGES(1)YAGK189___1	SLADRPFFITGES(1)YAGK___1S-1.39759	4	4	4	4	4	4	95	PF00450	PTHR11802	KOG1282	3.4.16.5	K09645	GO:0004185;GO:0006508		proteolysis;serine-type carboxypeptidase activity	29.5.5	protein.degradation.serine protease	serine carboxypeptidase-like 50 (AT1G15000 similarity)			serine-type carboxypeptidase activity [GO:0004185]	serine-type carboxypeptidase activity [GO:0004185]	GO:0004185					3.4.16.-
Cre01.g011400.t2.1;Cre01.g011400.t1.1		968;969	-2.90022	NaN	//unknown protein//	NaN	0.00011966	NaN	0.133951		S	3	___1	AS(0.97)IS(0.029)GVSDGVGAASLATPSSAPHTDLGR	AS(0.97)IS(0.029)GVSDGVGAASLATPSSAPHTDLGR968;969___1	AS(0.97)IS(0.029)GVSDGVGAASLATPSSAPHTDLGR___1S-2.90022	1	3	0	3	4	4	96									35.2	not assigned.unknown	TBP-associated factor 11
Cre01.g011400.t2.1;Cre01.g011400.t1.1		763;764	-0.0321844	NaN	//unknown protein//	NaN	0.322658	NaN	0.977938		S	3	___1	AAEQEGS(1)EDEDDADAGPTGAAAAAAAAK	AAEQEGS(1)EDEDDADAGPTGAAAAAAAAK763;764___1	AAEQEGS(1)EDEDDADAGPTGAAAAAAAAK___1S-0.0321844	3	4	3	4	4	3	96									35.2	not assigned.unknown	TBP-associated factor 11
Cre01.g011400.t2.1;Cre01.g011400.t1.1		793;794	1.00775	NaN	//unknown protein//	NaN	0.025164	NaN	2.01077		S	3	___1	RWPS(1)PPPAVAQR	RWPS(1)PPPAVAQR793;794___1	RWPS(1)PPPAVAQR___1S1.00775	3	3	3	2	2	1	96									35.2	not assigned.unknown	TBP-associated factor 11
Cre01.g011400.t2.1;Cre01.g011400.t1.1		922;923	1.08614	NaN	//unknown protein//	NaN	0.0103207	NaN	2.12305		S	2	___1	SSTTNDIGITAVS(0.994)PVAT(0.006)R	SSTTNDIGITAVS(0.994)PVAT(0.006)R922;923___1	SSTTNDIGITAVS(0.994)PVAT(0.006)R___1S1.08614	4	4	1	2	0	0	96									35.2	not assigned.unknown	TBP-associated factor 11
Cre01.g011400.t2.1;Cre01.g011400.t1.1		907;908	1.62629	NaN	//unknown protein//	NaN	0.0272584	NaN	3.08718		S	3	___1	MAAAGTVLAPLGPAAAAVTTAS(0.019)AS(0.98)PR	MAAAGTVLAPLGPAAAAVTTAS(0.019)AS(0.98)PR907;908___1	MAAAGTVLAPLGPAAAAVTTAS(0.019)AS(0.98)PR___1S1.62629	4	4	4	3	4	1	96									35.2	not assigned.unknown	TBP-associated factor 11
Cre01.g011450.t1.1		942	0.356486	NaN	//unknown protein//	NaN	0.233213	NaN	1.2803		S	3	___1	AS(0.001)APVPHMPAVGS(0.999)AEGLAATTTTTDAR	AS(0.001)APVPHMPAVGS(0.999)AEGLAATTTTTDAR942___1	AS(0.001)APVPHMPAVGS(0.999)AEGLAATTTTTDAR___1S0.356486	4	4	2	4	3	1	97									35.2	not assigned.unknown	TBP-associated factor 11		integral component of membrane [GO:0016021]	integral component of membrane [GO:0016021]		GO:0016021
Cre01.g012200.t2.1;Cre01.g012200.t1.1		1339;1340	-0.695257	NaN	(1 of 3) PF00651//PF03110 - BTB/POZ domain (BTB) // SBP domain (SBP)	NaN	0.130638	NaN	0.617599		S	2	___1	IKLEPT(0.002)T(0.014)S(0.984)ADVADGAR	IKLEPT(0.002)T(0.014)S(0.984)ADVADGAR1339;1340___1	IKLEPT(0.002)T(0.014)S(0.984)ADVADGAR___1S-0.695257	3	3	2	4	4	3	101	PF00651;PF03110	PTHR31251				GO:0003677;GO:0005515;GO:0005634		DNA binding;nucleus;protein binding	33.3	development.squamosa promoter binding like (SPL)	squamosa promoter-binding protein-like 12		host cell nucleus [GO:0042025];nucleus [GO:0005634]	DNA binding [GO:0003677];host cell nucleus [GO:0042025];nucleus [GO:0005634]	DNA binding [GO:0003677]	GO:0003677;GO:0005634;GO:0042025
Cre01.g012200.t2.1;Cre01.g012200.t1.1		683;683	1.46771	NaN	(1 of 3) PF00651//PF03110 - BTB/POZ domain (BTB) // SBP domain (SBP)	NaN	0.0193678	NaN	2.76583		S	3	___1	LDDGS(1)PPLPPGLLPPQQHQQQPR	LDDGS(1)PPLPPGLLPPQQHQQQPR683;683___1	LDDGS(1)PPLPPGLLPPQQHQQQPR___1S1.46771	4	4	2	3	1	4	101	PF00651;PF03110	PTHR31251				GO:0003677;GO:0005515;GO:0005634		DNA binding;nucleus;protein binding	33.3	development.squamosa promoter binding like (SPL)	squamosa promoter-binding protein-like 12		host cell nucleus [GO:0042025];nucleus [GO:0005634]	DNA binding [GO:0003677];host cell nucleus [GO:0042025];nucleus [GO:0005634]	DNA binding [GO:0003677]	GO:0003677;GO:0005634;GO:0042025
Cre01.g012450.t1.1		3055	-0.0176717	-0.0834425	(1 of 1) PTHR11254:SF291 - E3 UBIQUITIN-PROTEIN LIGASE HUWE1	0.0657708	0.321217	0.119071	0.987826	0.943803	S	2	___1	LLASGGGGPGGPAAAAGVS(0.965)PT(0.028)T(0.007)R	LLASGGGGPGGPAAAAGVS(0.965)PT(0.028)T(0.007)R3055___1	LLASGGGGPGGPAAAAGVS(0.965)PT(0.028)T(0.007)R___1S-0.0176717	4	4	4	4	4	4	103	PF00627;PF00632;PF06012;PF06025;PF14377	PTHR11254;PTHR11254:SF291	KOG0940	6.3.2.19	K10592	GO:0004842;GO:0005515		protein binding;ubiquitin-protein transferase activity	29.5.11.4.1	protein.degradation.ubiquitin.E3.HECT	ubiquitin-protein ligase 1	positive regulation of protein catabolic process [GO:0045732];proteasome-mediated ubiquitin-dependent protein catabolic process [GO:0043161];protein polyubiquitination [GO:0000209];protein ubiquitination [GO:0016567];ubiquitin-dependent protein catabolic process [GO:0006511]	cytoplasm [GO:0005737]	cytoplasm [GO:0005737];positive regulation of protein catabolic process [GO:0045732];proteasome-mediated ubiquitin-dependent protein catabolic process [GO:0043161];protein polyubiquitination [GO:0000209];protein ubiquitination [GO:0016567];ubiquitin protein ligase activity [GO:0061630];ubiquitin-dependent protein catabolic process [GO:0006511]	ubiquitin protein ligase activity [GO:0061630]	GO:0000209;GO:0005737;GO:0006511;GO:0016567;GO:0043161;GO:0045732;GO:0061630		CATALYTIC ACTIVITY: Reaction=S-ubiquitinyl-[E2 ubiquitin-conjugating enzyme]-L-cysteine + [acceptor protein]-L-lysine = [E2 ubiquitin-conjugating enzyme]-L-cysteine + N(6)-ubiquitinyl-[acceptor protein]-L-lysine.;EC=2.3.2.26;Evidence={ECO:0000256|ARBA:ARBA00000885}			2.3.2.26				PATHWAY: Protein modification;protein ubiquitination. {ECO:0000256|ARBA:ARBA00004906}.
Cre01.g012450.t1.1		5079	-0.00798833	-0.0834425	(1 of 1) PTHR11254:SF291 - E3 UBIQUITIN-PROTEIN LIGASE HUWE1	0.0754542	0.32473	0.119071	0.994478	0.943803	S	3	___1	GAS(0.999)GQLPT(0.001)AGAAS(0.001)AAGAAAAAASAAAGASTAAAASAAK	GAS(0.999)GQLPT(0.001)AGAAS(0.001)AAGAAAAAASAAAGASTAAAASAAK5079___1	GAS(0.999)GQLPT(0.001)AGAAS(0.001)AAGAAAAAASAAAGASTAAAASAAK___1S-0.00798833	4	4	4	4	4	4	103	PF00627;PF00632;PF06012;PF06025;PF14377	PTHR11254;PTHR11254:SF291	KOG0940	6.3.2.19	K10592	GO:0004842;GO:0005515		protein binding;ubiquitin-protein transferase activity	29.5.11.4.1	protein.degradation.ubiquitin.E3.HECT	ubiquitin-protein ligase 1	positive regulation of protein catabolic process [GO:0045732];proteasome-mediated ubiquitin-dependent protein catabolic process [GO:0043161];protein polyubiquitination [GO:0000209];protein ubiquitination [GO:0016567];ubiquitin-dependent protein catabolic process [GO:0006511]	cytoplasm [GO:0005737]	cytoplasm [GO:0005737];positive regulation of protein catabolic process [GO:0045732];proteasome-mediated ubiquitin-dependent protein catabolic process [GO:0043161];protein polyubiquitination [GO:0000209];protein ubiquitination [GO:0016567];ubiquitin protein ligase activity [GO:0061630];ubiquitin-dependent protein catabolic process [GO:0006511]	ubiquitin protein ligase activity [GO:0061630]	GO:0000209;GO:0005737;GO:0006511;GO:0016567;GO:0043161;GO:0045732;GO:0061630		CATALYTIC ACTIVITY: Reaction=S-ubiquitinyl-[E2 ubiquitin-conjugating enzyme]-L-cysteine + [acceptor protein]-L-lysine = [E2 ubiquitin-conjugating enzyme]-L-cysteine + N(6)-ubiquitinyl-[acceptor protein]-L-lysine.;EC=2.3.2.26;Evidence={ECO:0000256|ARBA:ARBA00000885}			2.3.2.26				PATHWAY: Protein modification;protein ubiquitination. {ECO:0000256|ARBA:ARBA00004906}.
Cre01.g012450.t1.1		3097	0.229791	-0.0834425	(1 of 1) PTHR11254:SF291 - E3 UBIQUITIN-PROTEIN LIGASE HUWE1	0.313233	0.196031	0.119071	1.17267	0.943803	S	3	___1	RGS(1)DVVDMLISR	RGS(1)DVVDMLISR3097___1	RGS(1)DVVDMLISR___1S0.229791	4	4	4	4	4	4	103	PF00627;PF00632;PF06012;PF06025;PF14377	PTHR11254;PTHR11254:SF291	KOG0940	6.3.2.19	K10592	GO:0004842;GO:0005515		protein binding;ubiquitin-protein transferase activity	29.5.11.4.1	protein.degradation.ubiquitin.E3.HECT	ubiquitin-protein ligase 1	positive regulation of protein catabolic process [GO:0045732];proteasome-mediated ubiquitin-dependent protein catabolic process [GO:0043161];protein polyubiquitination [GO:0000209];protein ubiquitination [GO:0016567];ubiquitin-dependent protein catabolic process [GO:0006511]	cytoplasm [GO:0005737]	cytoplasm [GO:0005737];positive regulation of protein catabolic process [GO:0045732];proteasome-mediated ubiquitin-dependent protein catabolic process [GO:0043161];protein polyubiquitination [GO:0000209];protein ubiquitination [GO:0016567];ubiquitin protein ligase activity [GO:0061630];ubiquitin-dependent protein catabolic process [GO:0006511]	ubiquitin protein ligase activity [GO:0061630]	GO:0000209;GO:0005737;GO:0006511;GO:0016567;GO:0043161;GO:0045732;GO:0061630		CATALYTIC ACTIVITY: Reaction=S-ubiquitinyl-[E2 ubiquitin-conjugating enzyme]-L-cysteine + [acceptor protein]-L-lysine = [E2 ubiquitin-conjugating enzyme]-L-cysteine + N(6)-ubiquitinyl-[acceptor protein]-L-lysine.;EC=2.3.2.26;Evidence={ECO:0000256|ARBA:ARBA00000885}			2.3.2.26				PATHWAY: Protein modification;protein ubiquitination. {ECO:0000256|ARBA:ARBA00004906}.
Cre01.g012450.t1.1		5065	0.764704	-0.0834425	(1 of 1) PTHR11254:SF291 - E3 UBIQUITIN-PROTEIN LIGASE HUWE1	0.848147	0.178908	0.119071	1.69902	0.943803	S	2	___1	GAS(1)PPPAALASASR	GAS(1)PPPAALASASR5065___1	GAS(1)PPPAALASASR___1S0.764704	4	3	2	2	4	4	103	PF00627;PF00632;PF06012;PF06025;PF14377	PTHR11254;PTHR11254:SF291	KOG0940	6.3.2.19	K10592	GO:0004842;GO:0005515		protein binding;ubiquitin-protein transferase activity	29.5.11.4.1	protein.degradation.ubiquitin.E3.HECT	ubiquitin-protein ligase 1	positive regulation of protein catabolic process [GO:0045732];proteasome-mediated ubiquitin-dependent protein catabolic process [GO:0043161];protein polyubiquitination [GO:0000209];protein ubiquitination [GO:0016567];ubiquitin-dependent protein catabolic process [GO:0006511]	cytoplasm [GO:0005737]	cytoplasm [GO:0005737];positive regulation of protein catabolic process [GO:0045732];proteasome-mediated ubiquitin-dependent protein catabolic process [GO:0043161];protein polyubiquitination [GO:0000209];protein ubiquitination [GO:0016567];ubiquitin protein ligase activity [GO:0061630];ubiquitin-dependent protein catabolic process [GO:0006511]	ubiquitin protein ligase activity [GO:0061630]	GO:0000209;GO:0005737;GO:0006511;GO:0016567;GO:0043161;GO:0045732;GO:0061630		CATALYTIC ACTIVITY: Reaction=S-ubiquitinyl-[E2 ubiquitin-conjugating enzyme]-L-cysteine + [acceptor protein]-L-lysine = [E2 ubiquitin-conjugating enzyme]-L-cysteine + N(6)-ubiquitinyl-[acceptor protein]-L-lysine.;EC=2.3.2.26;Evidence={ECO:0000256|ARBA:ARBA00000885}			2.3.2.26				PATHWAY: Protein modification;protein ubiquitination. {ECO:0000256|ARBA:ARBA00004906}.
Cre01.g012800.t1.1	FAP230	35	0.0386792	NaN	FAP230|Flagellar Associated Protein 230	NaN	0.295179	NaN	1.02717		T	2	___1	GAASVVAAAQPPAGT(1)PR	GAASVVAAAQPPAGT(1)PR35___1	GAASVVAAAQPPAGT(1)PR___1T0.0386792	4	4	4	4	4	4	105									35.2	not assigned.unknown	Flagellar Associated Protein		motile cilium [GO:0031514]	motile cilium [GO:0031514]		GO:0031514										FAP230
Cre01.g012900.t1.1		785	1.56818	NaN	(1 of 2) 2.7.7.59 - [Protein-PII] uridylyltransferase / Uridylyl removing enzyme	NaN	0.00792629	NaN	2.9653		S	3	___1	LARPDAGMMGS(0.031)S(0.969)AGAGAGAGMAGGSVGGK	LARPDAGMMGS(0.031)S(0.969)AGAGAGAGMAGGSVGGK785___1	LARPDAGMMGS(0.031)S(0.969)AGAGAGAGMAGGSVGGK___1S1.56818	4	4	1	3	1	1	106		PTHR31096;PTHR31096:SF5		2.7.7.59		GO:0008152;GO:0016597		amino acid binding;metabolic process	13	amino acid metabolism	ACT domain repeat 4
Cre01.g013350.t1.2		174	3.15936	NaN	//unknown protein//	NaN	1.17999e-05	NaN	8.93433		S	3	___1	VLNMENVVNDNDNIKQDMS(1)IDVYGR	VLNMENVVNDNDNIKQDMS(1)IDVYGR174___1	VLNMENVVNDNDNIKQDMS(1)IDVYGR___1S3.15936	3	4	3	1	1	0	108									35.2	not assigned.unknown	DegP protease 10 (AT5G36950 similarity)
Cre01.g013600.t1.1		132	0.416753	0.119158	//unknown protein//	0.297595	0.165932	0.0652394	1.33492	1.0861	S	3	___1	LGS(1)GAWTSGGTDSPAPARPSFPLDR	LGS(1)GAWTSGGTDSPAPARPSFPLDR132___1	LGS(1)GAWTSGGTDSPAPARPSFPLDR___1S0.416753	4	4	4	4	4	3	110									35.2	not assigned.unknown	modifier of snc1	cell cycle [GO:0007049];protein phosphorylation [GO:0006468];regulation of gene expression [GO:0010468]	nucleus [GO:0005634]	cell cycle [GO:0007049];chromatin binding [GO:0003682];cyclin-dependent protein serine/threonine kinase activity [GO:0004693];nucleus [GO:0005634];protein phosphorylation [GO:0006468];regulation of gene expression [GO:0010468]	chromatin binding [GO:0003682];cyclin-dependent protein serine/threonine kinase activity [GO:0004693]	GO:0003682;GO:0004693;GO:0005634;GO:0006468;GO:0007049;GO:0010468
Cre01.g013800.t1.1	TCY1	136	-1.62468	NaN	TCY1|Tocopherol cyclase___(1 of 1) PTHR23002 - ZINC FINGER CCHC DOMAIN CONTAINING PROTEIN	NaN	0.000270035	NaN	0.324282		S	3	___1	GGRGEEVVEIS(1)DDDDDNGEDAR	GGRGEEVVEIS(1)DDDDDNGEDAR136___1	GGRGEEVVEIS(1)DDDDDNGEDAR___1S-1.62468	1	0	0	3	4	3	113	PF00098;PF14392	PTHR23002				GO:0003676;GO:0008270;GO:0042309;GO:0050825;GO:0050826		homoiothermy;ice binding;nucleic acid binding;response to freezing;zinc ion binding	27.3.73	RNA.regulation of transcription.Zn-finger(CCHC)	zinc knuckle (CCHC-type) family protein			nucleic acid binding [GO:0003676];zinc ion binding [GO:0008270]	nucleic acid binding [GO:0003676];zinc ion binding [GO:0008270]	GO:0003676;GO:0008270
Cre01.g013800.t1.1	TCY1	658	0.788575	NaN	TCY1|Tocopherol cyclase___(1 of 1) PTHR23002 - ZINC FINGER CCHC DOMAIN CONTAINING PROTEIN	NaN	0.0984736	NaN	1.72737		S	2	___1	AFS(1)PDSFPR	AFS(1)PDSFPR658___1	AFS(1)PDSFPR___1S0.788575	4	4	4	2	4	4	113	PF00098;PF14392	PTHR23002				GO:0003676;GO:0008270;GO:0042309;GO:0050825;GO:0050826		homoiothermy;ice binding;nucleic acid binding;response to freezing;zinc ion binding	27.3.73	RNA.regulation of transcription.Zn-finger(CCHC)	zinc knuckle (CCHC-type) family protein			nucleic acid binding [GO:0003676];zinc ion binding [GO:0008270]	nucleic acid binding [GO:0003676];zinc ion binding [GO:0008270]	GO:0003676;GO:0008270
Cre01.g015050.t1.1	AGK1	974	1.29507	NaN	AGK1|Acetylglutamate kinase	NaN	0.00696001	NaN	2.45389		S	2	___1	DVVAVQLPQFNPAS(1)PAR	DVVAVQLPQFNPAS(1)PAR974___1	DVVAVQLPQFNPAS(1)PAR___1S1.29507	4	4	4	4	3	4	119						GO:0003677		DNA binding	35.2	not assigned.unknown	N-acetyl-l-glutamate kinase (AT3G57560 similarity)	mRNA processing [GO:0006397]		DNA binding [GO:0003677];mRNA processing [GO:0006397]	DNA binding [GO:0003677]	GO:0003677;GO:0006397
Cre01.g016570.t1.1		591	-0.191726	NaN	(1 of 1) PTHR24361//PTHR24361:SF129 - MITOGEN-ACTIVATED KINASE KINASE KINASE // MITOGEN-ACTIVATED PROTEIN KINASE KINASE KINASE 19	NaN	0.216807	NaN	0.875558		S	3	___1	DLAAWSEGGGQSYAGDT(0.002)LAARPS(0.998)LR	DLAAWSEGGGQSYAGDT(0.002)LAARPS(0.998)LR591___1	DLAAWSEGGGQSYAGDT(0.002)LAARPS(0.998)LR___1S-0.191726	4	4	4	4	4	4	130	PF07714	PTHR24361;PTHR24361:SF129	KOG0198	2.7.11.1		GO:0004672;GO:0004713;GO:0005488;GO:0005524;GO:0006468;GO:0042309;GO:0050825;GO:0050826		ATP binding;binding;homoiothermy;ice binding;protein kinase activity;protein phosphorylation;protein tyrosine kinase activity;response to freezing	30.6	signalling.MAP kinases	mitogen-activated protein kinase kinase kinase 7			ATP binding [GO:0005524];protein kinase activity [GO:0004672]	ATP binding [GO:0005524];protein kinase activity [GO:0004672]	GO:0004672;GO:0005524
Cre01.g016950.t1.2		2	-0.713504	NaN	(1 of 1) 2.5.1.59 - Protein geranylgeranyltransferase type I / Type I protein geranyl-geranyltransferase	NaN	0.0785688	NaN	0.609837		S	2	___1	S(1)GGGAAAAAAGPLPYSR	S(1)GGGAAAAAAGPLPYSR2___1	S(1)GGGAAAAAAGPLPYSR___1S-0.713504	3	2	2	3	3	4	132	PF01239	PTHR11129;PTHR11129:SF1	KOG0530	2.5.1.58;2.5.1.59	K05955	GO:0008318;GO:0018342		protein prenylation;protein prenyltransferase activity	29.4	protein.postranslational modification	farnesyltransferase A (AT3G59380 similarity)	protein farnesylation [GO:0018343];protein geranylgeranylation [GO:0018344]	CAAX-protein geranylgeranyltransferase complex [GO:0005953];cytoplasm [GO:0005737];protein farnesyltransferase complex [GO:0005965]	CAAX-protein geranylgeranyltransferase complex [GO:0005953];cytoplasm [GO:0005737];protein farnesylation [GO:0018343];protein farnesyltransferase complex [GO:0005965];protein geranylgeranylation [GO:0018344];protein prenyltransferase activity [GO:0008318]	protein prenyltransferase activity [GO:0008318]	GO:0005737;GO:0005953;GO:0005965;GO:0008318;GO:0018343;GO:0018344
Cre01.g017300.t1.2	PRPS21	144	-0.642636	-0.266943	PRPS21|Chloroplast ribosomal protein S21	-0.375692	0.00812251	0.0240138	0.640542	0.831079	S	3	___1	DDEDPEGAYDGAGAGSDDIFGS(1)FAGGTYTDTTR	DDEDPEGAYDGAGAGSDDIFGS(1)FAGGTYTDTTR144___1	DDEDPEGAYDGAGAGSDDIFGS(1)FAGGTYTDTTR___1S-0.642636	4	4	4	4	4	4	134									35.2	not assigned.unknown	Plastid ribosomal protein S21		ribosome [GO:0005840]	ribosome [GO:0005840]		GO:0005840										PRPS21
Cre01.g017750.t1.1;Cre01.g017750.t2.1;Cre04.g226250.t1.1;Cre12.g534900.t1.1;Cre04.g226250.t3.1;Cre06.g302450.t2.1;Cre06.g302350.t3.1;Cre06.g302350.t1.1;Cre13.g582755.t2.1;Cre13.g582755.t1.1		312;312;312;307;312;309;244;258;299;306	-0.751643	-0.0839883	//unknown protein//	-0.667655	0.00354014	0.0912011	0.593927	0.943446	S	2	___1	PAPAGITPGVEPAAGS(1)DAAAVPAAR	PAPAGITPGVEPAAGS(1)DAAAVPAAR312;312;312;307;312;309;244;258;299;306___1	PAPAGITPGVEPAAGS(1)DAAAVPAAR___1S-0.751643	4	4	4	4	4	4	136;1462;2059;4191									35.2	not assigned.unknown	glycine decarboxylase P-protein 2 (AT2G26080 similarity);NIMA-related kinase 2;Protein kinase superfamily protein (AT4G19110 similarity);Putative quinoprotein;SET domain group 37
Cre01.g017750.t1.1;Cre01.g017750.t2.1;Cre04.g226250.t1.1;Cre12.g534900.t1.1;Cre04.g226250.t3.1;Cre06.g302450.t2.1;Cre17.g719834.t1.1;Cre06.g301350.t1.1;Cre10.g465200.t1.2;Cre06.g302350.t3.1;Cre06.g302350.t1.1;Cre13.g582755.t2.1;Cre13.g582755.t1.1		397;397;397;392;397;394;391;300;388;329;343;384;391	-0.0370518	-0.0839883	//unknown protein//	0.0469365	0.315615	0.0912011	0.974645	0.943446	T	2	___1	APALMLEGRT(1)PR	APALMLEGRT(1)PR397;397;397;392;397;394;391;300;388;329;343;384;391___1	APALMLEGRT(1)PR___1T-0.0370518	3	4	3	4	4	4	136;1462;2050;2059;4191						GO:0000166		nucleotide binding	35.2	not assigned.unknown	glycine decarboxylase P-protein 2 (AT2G26080 similarity);GTP-binding protein 1 (AT5G52210 similarity);NIMA-related kinase 2;Protein kinase superfamily protein;Protein kinase superfamily protein (AT4G19110 similarity);Protein of unknown function (DUF3754);Putative quinoprotein;SET domain group 37
Cre01.g017750.t1.1;Cre01.g017750.t2.1;Cre04.g226250.t1.1;Cre12.g534900.t1.1;Cre04.g226250.t3.1;Cre06.g302450.t2.1;Cre17.g719834.t1.1;Cre06.g301350.t1.1;Cre10.g465200.t1.2;Cre06.g302350.t3.1;Cre06.g302350.t1.1;Cre13.g582755.t2.1;Cre13.g582755.t1.1		121;121;122;117;122;125;116;26;113;53;67;111;118	0.248398	-0.0839883	//unknown protein//	0.332386	0.261892	0.0912011	1.18789	0.943446	S	3	___1	SPLPDAALPS(1)RFDKPS(1)R	SPLPDAALPS(1)RFDKPS(1)R121;121;122;117;122;125;116;26;113;53;67;111;118___1	SPLPDAALPS(1)RFDKPS(1)R___1S0.248398	4	4	3	3	4	2	136;1462;2050;2059;4191						GO:0000166		nucleotide binding	35.2	not assigned.unknown	glycine decarboxylase P-protein 2 (AT2G26080 similarity);GTP-binding protein 1 (AT5G52210 similarity);NIMA-related kinase 2;Protein kinase superfamily protein;Protein kinase superfamily protein (AT4G19110 similarity);Protein of unknown function (DUF3754);Putative quinoprotein;SET domain group 37
Cre01.g017750.t1.1;Cre13.g582734.t1.1;Cre10.g465150.t1.2;Cre04.g226250.t1.1;Cre12.g534900.t1.1;Cre04.g226250.t2.1;Cre17.g719834.t1.1;Cre06.g301350.t1.1		701;255;280;696;691;280;658;599	0.223447	-0.0839883	//unknown protein//	0.307435	0.135663	0.0912011	1.16752	0.943446	S	2	___1	LALAPAS(0.989)PS(0.011)EAR	LALAPAS(0.989)PS(0.011)EAR701;255;280;696;691;280;658;599___1	LALAPAS(0.989)PS(0.011)EAR___1S0.223447	4	4	4	4	4	4	136;1462;2050									35.2	not assigned.unknown	glycine decarboxylase P-protein 2 (AT2G26080 similarity);GTP-binding protein 1 (AT5G52210 similarity);NIMA-related kinase 2;Protein kinase superfamily protein;Protein of unknown function (DUF3754);Putative quinoprotein
Cre01.g018350.t1.2		24	-1.57973	NaN	//unknown protein//	NaN	0.00528518	NaN	0.334544		S	2	___1	LPS(1)EPAVGLTLQK	LPS(1)EPAVGLTLQK24___1	LPS(1)EPAVGLTLQK___1S-1.57973	4	4	1	4	4	4	138									35.2	not assigned.unknown	Acyl-CoA N-acyltransferase with RING/FYVE/PHD-type zinc finger domain		integral component of membrane [GO:0016021]	integral component of membrane [GO:0016021]		GO:0016021
Cre01.g018650.t1.1		700	2.28531	NaN	(1 of 2) PTHR14955 - RETINOIC ACID INDUCED 1/TRANSCRIPTION FACTOR 20	NaN	0.00145057	NaN	4.87469		T	3	___1	IEAGT(0.873)PT(0.127)GAAAVAALEATTTGPLSIK	IEAGT(0.873)PT(0.127)GAAAVAALEATTTGPLSIK700___1	IEAGT(0.873)PT(0.127)GAAAVAALEATTTGPLSIK___1T2.28531	4	3	2	0	0	2	141	PF01342;PF13771	PTHR14955				GO:0003677;GO:0005515;GO:0008270		DNA binding;protein binding;zinc ion binding	35.2	not assigned.unknown	breast cancer associated RING 1	positive regulation of transcription by RNA polymerase II [GO:0045944]	nucleus [GO:0005634]	DNA-binding transcription factor activity [GO:0003700];metal ion binding [GO:0046872];nucleus [GO:0005634];positive regulation of transcription by RNA polymerase II [GO:0045944];transcription regulatory region sequence-specific DNA binding [GO:0000976]	DNA-binding transcription factor activity [GO:0003700];metal ion binding [GO:0046872];transcription regulatory region sequence-specific DNA binding [GO:0000976]	GO:0000976;GO:0003700;GO:0005634;GO:0045944;GO:0046872
Cre01.g019250.t1.2	GME	12	1.17556	0.694565	GME|GDP-D-mannose 3',5'-epimerase___(1 of 1) 5.1.3.18 - GDP-mannose 3,5-epimerase	0.480992	0.000514814	5.36995e-09	2.25881	1.6184	S	2	___1	ATAAVHEDYAS(1)VSK	ATAAVHEDYAS(1)VSK12___1	ATAAVHEDYAS(1)VSK___1S1.17556	4	4	4	4	4	4	145	PF16363	PTHR10366;PTHR10366:SF327	KOG1429	5.1.3.18	K10046				21.2.1.1	redox.ascorbate and glutathione.ascorbate.GME	GDP-D-mannose 3'%2C5'-epimerase (AT5G28840 similarity)		cytosol [GO:0005829]	cytosol [GO:0005829];GDP-mannose 3,5-epimerase activity [GO:0047918];NAD binding [GO:0051287]	GDP-mannose 3,5-epimerase activity [GO:0047918];NAD binding [GO:0051287]	GO:0005829;GO:0047918;GO:0051287										SNE1
Cre01.g019250.t1.2	GME	373	2.53755	0.694565	GME|GDP-D-mannose 3',5'-epimerase___(1 of 1) 5.1.3.18 - GDP-mannose 3,5-epimerase	1.84299	0.000580256	5.36995e-09	5.80602	1.6184	S	3	___1	YSHSTIVQTSAPIELGS(1)LR	YSHSTIVQTSAPIELGS(1)LR373___1	YSHSTIVQTSAPIELGS(1)LR___1S2.53755	4	4	4	4	3	3	145	PF16363	PTHR10366;PTHR10366:SF327	KOG1429	5.1.3.18	K10046				21.2.1.1	redox.ascorbate and glutathione.ascorbate.GME	GDP-D-mannose 3'%2C5'-epimerase (AT5G28840 similarity)		cytosol [GO:0005829]	cytosol [GO:0005829];GDP-mannose 3,5-epimerase activity [GO:0047918];NAD binding [GO:0051287]	GDP-mannose 3,5-epimerase activity [GO:0047918];NAD binding [GO:0051287]	GO:0005829;GO:0047918;GO:0051287										SNE1
Cre01.g019600.t1.2		179	-0.827582	0.0443436	//unknown protein//	-0.871925	0.0135098	0.175714	0.563473	1.03121	S	2	___1	MVS(1)NSGVLVGTATVDR	MVS(1)NSGVLVGTATVDR179___1	MVS(1)NSGVLVGTATVDR___1S-0.827582	4	4	4	4	4	4	146		PTHR35320;PTHR35320:SF1							35.2	not assigned.unknown	ATP-dependent Clp protease ATP-binding subunit (AT5G62140 similarity)
Cre01.g019900.t1.2	FAP384	274	-1.13951	NaN	FAP384|Flagellar Associated Protein 384	NaN	0.00248045	NaN	0.453914		S	2	___1	S(0.461)GS(0.539)GLAPGDEPSGEVR	S(0.461)GS(0.539)GLAPGDEPSGEVR274___1	S(0.461)GS(0.539)GLAPGDEPSGEVR___1S-1.13951	4	4	4	4	4	4	149									35.2	not assigned.unknown	FTSH protease 3 (AT2G29080 similarity)
Cre01.g019900.t1.2	FAP384	272	-1.07182	NaN	FAP384|Flagellar Associated Protein 384	NaN	0.00180988	NaN	0.475718		S	2	___1	S(0.868)GS(0.132)GLAPGDEPSGEVR	S(0.868)GS(0.132)GLAPGDEPSGEVR272___1	S(0.868)GS(0.132)GLAPGDEPSGEVR___1S-1.07182	4	4	4	4	4	4	149									35.2	not assigned.unknown	FTSH protease 3 (AT2G29080 similarity)
Cre01.g019900.t1.2	FAP384	233	-0.394398	NaN	FAP384|Flagellar Associated Protein 384	NaN	0.172476	NaN	0.760807		S	2	___1	AGQDAS(0.008)EGVAAGLGS(0.995)EAVS(0.997)R	AGQDAS(0.008)EGVAAGLGS(0.995)EAVS(0.997)R233___1	AGQDAS(0.008)EGVAAGLGS(0.995)EAVS(0.997)R___1S-0.394398	3	1	1	3	4	3	149									35.2	not assigned.unknown	FTSH protease 3 (AT2G29080 similarity)
Cre01.g021650.t1.2		107	-0.784054	NaN	//unknown protein//	NaN	0.00165154	NaN	0.580733		T	2	___1	TSVVGAT(1)DEELEDVAVR	TSVVGAT(1)DEELEDVAVR107___1	TSVVGAT(1)DEELEDVAVR___1T-0.784054	4	4	4	4	4	4	160									35.2	not assigned.unknown	DEAD box RNA helicase 1		integral component of membrane [GO:0016021]	integral component of membrane [GO:0016021]		GO:0016021
Cre01.g021750.t1.2		53	-1.23842	NaN	(1 of 1) PTHR13464 - TRANSCRIPTIONAL REGULATOR PROTEIN HCNGP	NaN	0.0447961	NaN	0.423837		S	3	___1	S(0.643)KES(0.357)LDADELEALGEDGEDQDEER	S(0.643)KES(0.357)LDADELEALGEDGEDQDEER53___1	S(0.643)KES(0.357)LDADELEALGEDGEDQDEER___1S-1.23842	4	4	1	4	4	2	161	PF07818	PTHR13464				GO:0006355		regulation of transcription, DNA-templated	35.2	not assigned.unknown	transcriptional regulator family protein	regulation of transcription, DNA-templated [GO:0006355]	nucleus [GO:0005634]	nucleus [GO:0005634];regulation of transcription, DNA-templated [GO:0006355]		GO:0005634;GO:0006355
Cre01.g024100.t1.1		173	-0.56471	NaN	//unknown protein//	NaN	0.141879	NaN	0.676091		S	2	___1	ADMPS(1)EEEMPPVLSCK	ADMPS(1)EEEMPPVLSCK173___1	ADMPS(1)EEEMPPVLSCK___1S-0.56471	4	4	3	4	3	4	177									35.2	not assigned.unknown	U2 snRNP auxilliary factor, large subunit, splicing factor
Cre01.g024200.t1.1		359	2.13408	NaN	(1 of 1) PTHR23139//PTHR23139:SF8 - RNA-BINDING PROTEIN // CLEAVAGE STIMULATION FACTOR 64 KILODALTON SUBUNIT	NaN	1.68e-05	NaN	4.38957		S	2	___1	VLS(1)LTVEQVNALPPAQR	VLS(1)LTVEQVNALPPAQR359___1	VLS(1)LTVEQVNALPPAQR___1S2.13408	4	4	4	4	3	2	178	PF00076;PF14304;PF14327	PTHR23139;PTHR23139:SF8	KOG0108			GO:0000166;GO:0003676;GO:0031124		mRNA 3'-end processing;nucleic acid binding;nucleotide binding	27.1.3.9	RNA.processing.3' end processing.CstF64	cleavage stimulating factor 64	pre-mRNA cleavage required for polyadenylation [GO:0098789]	mRNA cleavage and polyadenylation specificity factor complex [GO:0005847]	mRNA binding [GO:0003729];mRNA cleavage and polyadenylation specificity factor complex [GO:0005847];pre-mRNA cleavage required for polyadenylation [GO:0098789]	mRNA binding [GO:0003729]	GO:0003729;GO:0005847;GO:0098789
Cre01.g024250.t1.1	HEL4	127	-2.75003	NaN	HEL4|DEAH box ATP-dependent RNA helicase___(1 of 1) 1.14.13.101 - Senecionine N-oxygenase / Senecionine monooxygenase (N-oxide-forming)	NaN	3.32001e-08	NaN	0.148648		S	2	___1	DDGGGGGSLPT(0.002)S(0.009)PS(0.99)IGR	DDGGGGGSLPT(0.002)S(0.009)PS(0.99)IGR127___1	DDGGGGGSLPT(0.002)S(0.009)PS(0.99)IGR___1S-2.75003	0	3	0	4	4	4	179	PF13450			1.14.13.101					35.2	not assigned.unknown	cleavage stimulating factor 64
Cre01.g024650.t1.1		2229	-0.451784	NaN	carbohydrate-binding protein___(1 of 3) PF00059//PF07714//PF14295 - Lectin C-type domain (Lectin_C) // Protein tyrosine kinase (Pkinase_Tyr) // PAN domain (PAN_4)	NaN	0.166477	NaN	0.731138		S	2	___1	GAPYAVSVT(0.014)GDS(0.971)LGT(0.014)GEAT(0.001)R	GAPYAVSVT(0.014)GDS(0.971)LGT(0.014)GEAT(0.001)R2229___1	GAPYAVSVT(0.014)GDS(0.971)LGT(0.014)GEAT(0.001)R___1S-0.451784	3	4	1	4	4	3	184	PF00059;PF07714;PF14295	PTHR23257	KOG0192	2.7.11.1		GO:0004672;GO:0005524;GO:0006468		ATP binding;protein kinase activity;protein phosphorylation	29.4	protein.postranslational modification	C-type lectin			ATP binding [GO:0005524];protein kinase activity [GO:0004672];protein serine/threonine kinase activity [GO:0004674]	ATP binding [GO:0005524];protein kinase activity [GO:0004672];protein serine/threonine kinase activity [GO:0004674]	GO:0004672;GO:0004674;GO:0005524
Cre01.g024950.t1.2		719	1.70342	NaN	(1 of 1) PTHR12444:SF0 - PROTEIN EFR3 HOMOLOG CMP44E	NaN	0.0677907	NaN	3.25672		S	3	___1	DPAIQHLS(0.178)S(0.822)KLEAMAR	DPAIQHLS(0.178)S(0.822)KLEAMAR719___1	DPAIQHLS(0.178)S(0.822)KLEAMAR___1S1.70342	3	4	3	4	3	2	185		PTHR12444;PTHR12444:SF0							31.3	cell.cycle	Uncharacterized protein
Cre01.g025050.t1.2		349	0.469889	NaN	(1 of 8) PTHR10071 - TRANSCRIPTION FACTOR GATA GATA BINDING FACTOR	NaN	0.169874	NaN	1.385		S	2	___1	S(0.001)AS(0.999)LNETHLR	S(0.001)AS(0.999)LNETHLR349___1	S(0.001)AS(0.999)LNETHLR___1S0.469889	4	2	4	2	3	0	186	PF00320	PTHR10071				GO:0003700;GO:0006355;GO:0008270;GO:0043565		regulation of transcription, DNA-templated;sequence-specific DNA binding;transcription factor activity, sequence-specific DNA binding;zinc ion binding	35.2	not assigned.unknown	GATA transcription factor 9	regulation of transcription, DNA-templated [GO:0006355]		regulation of transcription, DNA-templated [GO:0006355];sequence-specific DNA binding [GO:0043565];zinc ion binding [GO:0008270]	sequence-specific DNA binding [GO:0043565];zinc ion binding [GO:0008270]	GO:0006355;GO:0008270;GO:0043565
Cre01.g025400.t1.2	HYDIN	1580	-0.85488	NaN	HYDIN|Hydrocephalus 3-Like Protein Hydin___(1 of 1) K17570 - hydrocephalus-inducing protein (HYDIN)	NaN	0.0118247	NaN	0.552911		S	2	___1	AS(1)GGGAASVAPSALR	AS(1)GGGAASVAPSALR1580___1	AS(1)GGGAASVAPSALR___1S-0.85488	4	1	2	4	4	4	188	PF14874	PTHR23053;PTHR23053:SF0			K17570				35.2	not assigned.unknown	Flagellar Associated Protein
Cre01.g025400.t1.2	HYDIN	2582	-0.18405	NaN	HYDIN|Hydrocephalus 3-Like Protein Hydin___(1 of 1) K17570 - hydrocephalus-inducing protein (HYDIN)	NaN	0.287076	NaN	0.880229		T	3	___1	ARPQT(1)PLIR	ARPQT(1)PLIR2582___1	ARPQT(1)PLIR___1T-0.18405	3	4	1	4	4	2	188	PF14874	PTHR23053;PTHR23053:SF0			K17570				35.2	not assigned.unknown	Flagellar Associated Protein
Cre01.g025400.t1.2	HYDIN	3214	-0.0872592	NaN	HYDIN|Hydrocephalus 3-Like Protein Hydin___(1 of 1) K17570 - hydrocephalus-inducing protein (HYDIN)	NaN	0.304816	NaN	0.941309		T	2	___1	LGAPEGSDGS(0.01)AT(0.99)PPR	LGAPEGSDGS(0.01)AT(0.99)PPR3214___1	LGAPEGSDGS(0.01)AT(0.99)PPR___1T-0.0872592	4	3	4	2	3	3	188	PF14874	PTHR23053;PTHR23053:SF0			K17570				35.2	not assigned.unknown	Flagellar Associated Protein
Cre01.g025400.t1.2	HYDIN	1546	0.500151	NaN	HYDIN|Hydrocephalus 3-Like Protein Hydin___(1 of 1) K17570 - hydrocephalus-inducing protein (HYDIN)	NaN	0.168993	NaN	1.41436		S	2	___1	GGQPS(1)PGALAALQR	GGQPS(1)PGALAALQR1546___1	GGQPS(1)PGALAALQR___1S0.500151	4	4	3	3	4	3	188	PF14874	PTHR23053;PTHR23053:SF0			K17570				35.2	not assigned.unknown	Flagellar Associated Protein
Cre01.g025400.t1.2	HYDIN	1420	0.686197	NaN	HYDIN|Hydrocephalus 3-Like Protein Hydin___(1 of 1) K17570 - hydrocephalus-inducing protein (HYDIN)	NaN	0.158298	NaN	1.60904		S	3	___1	DGTGS(0.999)VAS(0.001)PTRPTAAGR	DGTGS(0.999)VAS(0.001)PTRPTAAGR1420___1	DGTGS(0.999)VAS(0.001)PTRPTAAGR___1S0.686197	4	2	3	1	3	0	188	PF14874	PTHR23053;PTHR23053:SF0			K17570				35.2	not assigned.unknown	Flagellar Associated Protein
Cre01.g025600.t1.2		570	1.0156	NaN	(1 of 546) 2.7.11.1 - Non-specific serine/threonine protein kinase / Threonine-specific protein kinase	NaN	0.0512047	NaN	2.02174		S	3	___1	ANS(1)PGRGDGGPGGGGYGGEALAGR	ANS(1)PGRGDGGPGGGGYGGEALAGR570___1	ANS(1)PGRGDGGPGGGGYGGEALAGR___1S1.0156	4	4	1	1	3	1	190				2.7.11.1					35.2	not assigned.unknown	Tetratricopeptide repeat (TPR)-like superfamily protein
Cre01.g026050.t1.1		993	1.63291	NaN	protein of unknown function	NaN	0.00182991	NaN	3.10138		S	3	___1	AVDRS(1)DEAAALADVFGEK	AVDRS(1)DEAAALADVFGEK993___1	AVDRS(1)DEAAALADVFGEK___1S1.63291	3	4	3	2	1	0	193									35.2	not assigned.unknown	Protein of unknown function (duplicated DUF1399)
Cre01.g026900.t1.2	SSA14	504	-2.04136	1.18839	SSA14|Kynurenine 3-monooxygenase___(1 of 5) 1.14.13.9 - Kynurenine 3-monooxygenase / Kynurenine 3-hydroxylase	-3.22975	0.00130248	8.06993e-09	0.242935	2.27898	S	2	___1	LGS(1)GIPYSQITAAVAR	LGS(1)GIPYSQITAAVAR504___1	LGS(1)GIPYSQITAAVAR___1S-2.04136	0	2	0	1	4	4	199	PF01494	PTHR13789;PTHR13789:SF216	KOG2614	1.14.13.9		GO:0071949		FAD binding	35.2	not assigned.unknown	Kynurenine 3-monooxygenase	kynurenine metabolic process [GO:0070189];NAD metabolic process [GO:0019674]	integral component of membrane [GO:0016021]	FAD binding [GO:0071949];flavin adenine dinucleotide binding [GO:0050660];integral component of membrane [GO:0016021];kynurenine 3-monooxygenase activity [GO:0004502];kynurenine metabolic process [GO:0070189];NAD metabolic process [GO:0019674];NAD(P)H oxidase (H(2)O(2)-forming activity [GO:0016174]	FAD binding [GO:0071949];flavin adenine dinucleotide binding [GO:0050660];kynurenine 3-monooxygenase activity [GO:0004502];NAD(P)H oxidase (H(2)O(2)-forming activity [GO:0016174]	GO:0004502;GO:0016021;GO:0016174;GO:0019674;GO:0050660;GO:0070189;GO:0071949
Cre01.g026900.t1.2	SSA14	81	-0.798383	1.18839	SSA14|Kynurenine 3-monooxygenase___(1 of 5) 1.14.13.9 - Kynurenine 3-monooxygenase / Kynurenine 3-hydroxylase	-1.98678	0.00180988	8.06993e-09	0.574993	2.27898	S	2	___1	ALAS(1)VDEPDGGALYAGKR	ALAS(1)VDEPDGGALYAGKR81___1	ALAS(1)VDEPDGGALYAGKR___1S-0.798383	4	4	4	4	4	4	199	PF01494	PTHR13789;PTHR13789:SF216	KOG2614	1.14.13.9		GO:0071949		FAD binding	35.2	not assigned.unknown	Kynurenine 3-monooxygenase	kynurenine metabolic process [GO:0070189];NAD metabolic process [GO:0019674]	integral component of membrane [GO:0016021]	FAD binding [GO:0071949];flavin adenine dinucleotide binding [GO:0050660];integral component of membrane [GO:0016021];kynurenine 3-monooxygenase activity [GO:0004502];kynurenine metabolic process [GO:0070189];NAD metabolic process [GO:0019674];NAD(P)H oxidase (H(2)O(2)-forming activity [GO:0016174]	FAD binding [GO:0071949];flavin adenine dinucleotide binding [GO:0050660];kynurenine 3-monooxygenase activity [GO:0004502];NAD(P)H oxidase (H(2)O(2)-forming activity [GO:0016174]	GO:0004502;GO:0016021;GO:0016174;GO:0019674;GO:0050660;GO:0070189;GO:0071949
Cre01.g027950.t1.2	IFT74	83	1.94356	-1.22703	IFT74|Intraflagellar transport protein 74/72___(1 of 1) PTHR31432:SF0 - INTRAFLAGELLAR TRANSPORT PROTEIN 74 HOMOLOG	3.17058	0.000745933	2.13998e-07	3.84654	0.427196	T	3	___1	MGT(0.996)AS(0.002)QRPGT(0.002)GQQAAAAAAAAR	MGT(0.996)AS(0.002)QRPGT(0.002)GQQAAAAAAAAR83___1	MGT(0.996)AS(0.002)QRPGT(0.002)GQQAAAAAAAAR___1T1.94356	2	4	4	0	0	1	209		PTHR31432;PTHR31432:SF0				GO:0030992;GO:0042073;GO:0042384;GO:0048487		beta-tubulin binding;cilium assembly;intraciliary transport;intraciliary transport particle B	35.2	not assigned.unknown	Intraflagellar transport protein 74/72	intraciliary transport [GO:0042073];intraciliary transport involved in cilium assembly [GO:0035735]	cilium [GO:0005929];intraciliary transport particle B [GO:0030992]	beta-tubulin binding [GO:0048487];cilium [GO:0005929];intraciliary transport [GO:0042073];intraciliary transport involved in cilium assembly [GO:0035735];intraciliary transport particle B [GO:0030992]	beta-tubulin binding [GO:0048487]	GO:0005929;GO:0030992;GO:0035735;GO:0042073;GO:0048487
Cre01.g028650.t1.2		64	1.08877	0.0262555	//unknown protein//	1.06251	0.0015189	0.186351	2.12693	1.01837	S	3	___1	EVMS(0.001)PS(0.999)NLDQATMQEGPHPMVR	EVMS(0.001)PS(0.999)NLDQATMQEGPHPMVR64___1	EVMS(0.001)PS(0.999)NLDQATMQEGPHPMVR___1S1.08877	4	4	4	4	4	4	214									35.2	not assigned.unknown	NAD(P)-binding Rossmann-fold superfamily protein (AT2G29290 similarity)
Cre01.g029300.t1.2	TPIC1	128	-0.888125	-0.391212	TPIC1|Triose phosphate isomerase___(1 of 1) 5.3.1.1 - Triose-phosphate isomerase / Triosephosphate mutase	-0.496913	0.0494629	2.93002e-06	0.540316	0.762489	S	2	___1	S(1)LFGESNEVVAK	S(1)LFGESNEVVAK128___1	S(1)LFGESNEVVAK___1S-0.888125	3	4	4	4	4	3	216	PF00121	PTHR21139	KOG1643	5.3.1.1	K01803	GO:0003824;GO:0004807;GO:0008152		catalytic activity;metabolic process;triose-phosphate isomerase activity	1.3.5	PS.calvin cycle.TPI	triosephosphate isomerase (AT2G21170 similarity)	gluconeogenesis [GO:0006094];glyceraldehyde-3-phosphate biosynthetic process [GO:0046166];glycerol catabolic process [GO:0019563];glycolytic process [GO:0006096]	cytosol [GO:0005829]	cytosol [GO:0005829];gluconeogenesis [GO:0006094];glyceraldehyde-3-phosphate biosynthetic process [GO:0046166];glycerol catabolic process [GO:0019563];glycolytic process [GO:0006096];triose-phosphate isomerase activity [GO:0004807]	triose-phosphate isomerase activity [GO:0004807]	GO:0004807;GO:0005829;GO:0006094;GO:0006096;GO:0019563;GO:0046166										TIM
Cre01.g029350.t1.2	FAP297	877	2.22498	NaN	FAP297|Flagellar central pair-associated protein 297___(1 of 3) PTHR12219 - NADH-UBIQUINONE OXIDOREDUCTASE	NaN	0.000125058	NaN	4.67504		S	3	___1	SQS(1)PPWHHTNPLAR	SQS(1)PPWHHTNPLAR877___1	SQS(1)PPWHHTNPLAR___1S2.22498	4	4	4	2	2	0	217		PTHR12219				GO:0005515;GO:0016651;GO:0022900		electron transport chain;oxidoreductase activity, acting on NAD(P)H;protein binding	35.2	not assigned.unknown	triosephosphate isomerase (AT2G21170 similarity)	electron transport chain [GO:0022900]		electron transport chain [GO:0022900];NADH dehydrogenase (ubiquinone) activity [GO:0008137]	NADH dehydrogenase (ubiquinone) activity [GO:0008137]	GO:0008137;GO:0022900
Cre01.g030150.t1.2		208	3.34774	NaN	(1 of 1) PTHR13489:SF0 - MINI-CHROMOSOME MAINTENANCE COMPLEX-BINDING PROTEIN	NaN	4.06996e-06	NaN	10.1805		S	2	___1	VASTGGAAVLS(1)PR	VASTGGAAVLS(1)PR208___1	VASTGGAAVLS(1)PR___1S3.34774	4	4	4	4	0	1	223	PF09739	PTHR13489;PTHR13489:SF0	KOG2545						35.2	not assigned.unknown	E2F target gene 1	DNA-dependent DNA replication [GO:0006261]	nuclear chromatin [GO:0000790]	chromatin binding [GO:0003682];DNA-dependent DNA replication [GO:0006261];nuclear chromatin [GO:0000790]	chromatin binding [GO:0003682]	GO:0000790;GO:0003682;GO:0006261
Cre01.g030200.t1.2	FAP6	94	2.62286	0.290498	FAP6|Flagellar Associated Protein 6___(1 of 1) PTHR13832:SF273 - PROTEIN TAP-1	2.33236	0.00589726	0.0437139	6.1597	1.22306	S	2	___1	RLS(1)YVTNDPNASPGNLK	RLS(1)YVTNDPNASPGNLK94___1	RLS(1)YVTNDPNASPGNLK___1S2.62286	4	4	4	4	3	3	224	PF07228	PTHR13832;PTHR13832:SF273	KOG0698	3.1.3.16		GO:0003824;GO:0004722;GO:0006470		catalytic activity;protein dephosphorylation;protein serine/threonine phosphatase activity	29.4	protein.postranslational modification	Protein phosphatase 2C family protein (AT4G32950 similarity)			magnesium-dependent protein serine/threonine phosphatase activity [GO:0004724];protein serine/threonine phosphatase activity [GO:0004722]	magnesium-dependent protein serine/threonine phosphatase activity [GO:0004724];protein serine/threonine phosphatase activity [GO:0004722]	GO:0004722;GO:0004724										PP2C4
Cre01.g030200.t1.2	FAP6	56	3.00285	0.290498	FAP6|Flagellar Associated Protein 6___(1 of 1) PTHR13832:SF273 - PROTEIN TAP-1	2.71235	0.00672698	0.0437139	8.01582	1.22306	S	3	___1	RLS(0.985)Y(0.003)IS(0.012)NDANGAAVNAPPGSAAPAAANPGGK	RLS(0.985)Y(0.003)IS(0.012)NDANGAAVNAPPGSAAPAAANPGGK56___1	RLS(0.985)Y(0.003)IS(0.012)NDANGAAVNAPPGSAAPAAANPGGK___1S3.00285	3	3	4	3	2	0	224	PF07228	PTHR13832;PTHR13832:SF273	KOG0698	3.1.3.16		GO:0003824;GO:0004722;GO:0006470		catalytic activity;protein dephosphorylation;protein serine/threonine phosphatase activity	29.4	protein.postranslational modification	Protein phosphatase 2C family protein (AT4G32950 similarity)			magnesium-dependent protein serine/threonine phosphatase activity [GO:0004724];protein serine/threonine phosphatase activity [GO:0004722]	magnesium-dependent protein serine/threonine phosphatase activity [GO:0004724];protein serine/threonine phosphatase activity [GO:0004722]	GO:0004722;GO:0004724										PP2C4
Cre01.g030250.t1.2		181	-1.50089	-0.222312	(1 of 1) 3.1.3.57 - Inositol-1,4-bisphosphate 1-phosphatase / Inositol polyphosphate 1-phosphatase	-1.27858	0.00182075	0.0210339	0.353335	0.857191	S	2	___1	LS(1)GDADVGCLFFSER	LS(1)GDADVGCLFFSER181___1	LS(1)GDADVGCLFFSER___1S-1.50089	4	4	0	4	4	4	225	PF00459	PTHR20854;PTHR20854:SF34	KOG1528	3.1.3.57;3.1.3.7	K15422	GO:0006790;GO:0008441;GO:0046854		3'(2'),5'-bisphosphate nucleotidase activity;phosphatidylinositol phosphorylation;sulfur compound metabolic process	23.2	nucleotide metabolism.degradation	SAL1 phosphatase-like protein (AT5G63980 similarity)	inositol phosphate dephosphorylation [GO:0046855];phosphatidylinositol phosphorylation [GO:0046854];sulfate assimilation [GO:0000103]		3'(2'),5'-bisphosphate nucleotidase activity [GO:0008441];inositol phosphate dephosphorylation [GO:0046855];metal ion binding [GO:0046872];phosphatidylinositol phosphorylation [GO:0046854];phosphoric ester hydrolase activity [GO:0042578];sulfate assimilation [GO:0000103]	3'(2'),5'-bisphosphate nucleotidase activity [GO:0008441];metal ion binding [GO:0046872];phosphoric ester hydrolase activity [GO:0042578]	GO:0000103;GO:0008441;GO:0042578;GO:0046854;GO:0046855;GO:0046872		CATALYTIC ACTIVITY: Reaction=adenosine 3',5'-bisphosphate + H2O = AMP + phosphate;EC=3.1.3.7;Evidence={ECO:0000256|ARBA:ARBA00001625};Xref=Rhea:RHEA:10040, ChEBI:CHEBI:15377, ChEBI:CHEBI:43474, ChEBI:CHEBI:58343, ChEBI:CHEBI:456215	COFACTOR: Name=Mg(2+);Evidence={ECO:0000256|ARBA:ARBA00001946};Xref=ChEBI:CHEBI:18420		3.1.3.7
Cre01.g030450.t1.1		608	0.417892	NaN	(1 of 4) KOG1872 - Ubiquitin-specific protease	NaN	0.179215	NaN	1.33597		S	2	___1	TSGAVDMDGDAS(1)DADGELR	TSGAVDMDGDAS(1)DADGELR608___1	TSGAVDMDGDAS(1)DADGELR___1S0.417892	4	4	4	3	4	3	226	PF13423	PTHR24006	KOG1872	3.4.19.12		GO:0004843;GO:0016579;GO:0036459		protein deubiquitination;ubiquitin-specific protease activity;ubiquitinyl hydrolase activity	29.5.11.5	protein.degradation.ubiquitin.ubiquitin protease	ubiquitin-specific protease 26	protein deubiquitination [GO:0016579];ubiquitin-dependent protein catabolic process [GO:0006511]	cytosol [GO:0005829];nucleus [GO:0005634]	cysteine-type endopeptidase activity [GO:0004197];cytosol [GO:0005829];nucleus [GO:0005634];protein deubiquitination [GO:0016579];thiol-dependent ubiquitin-specific protease activity [GO:0004843];ubiquitin-dependent protein catabolic process [GO:0006511]	cysteine-type endopeptidase activity [GO:0004197];thiol-dependent ubiquitin-specific protease activity [GO:0004843]	GO:0004197;GO:0004843;GO:0005634;GO:0005829;GO:0006511;GO:0016579		CATALYTIC ACTIVITY: Reaction=Thiol-dependent hydrolysis of ester, thioester, amide, peptide and isopeptide bonds formed by the C-terminal Gly of ubiquitin (a 76-residue protein attached to proteins as an intracellular targeting signal).;EC=3.4.19.12;Evidence={ECO:0000256|ARBA:ARBA00000707}			3.4.19.12
Cre01.g030500.t1.2	CYG58	172	-1.02651	NaN	CYG58|Adenylate/guanylate cyclase___(1 of 1) K11858 - ubiquitin carboxyl-terminal hydrolase 48 [EC:3.4.19.12] (USP48)	NaN	0.0461137	NaN	0.490896		S	2	___1	DGS(1)INTAELLQR	DGS(1)INTAELLQR172___1	DGS(1)INTAELLQR___1S-1.02651	4	3	1	2	4	4	227	PF00211	PTHR11920;PTHR11920:SF328		4.6.1.2	K11858	GO:0009190;GO:0016849;GO:0035556		cyclic nucleotide biosynthetic process;intracellular signal transduction;phosphorus-oxygen lyase activity	35.2	not assigned.unknown	ubiquitin-specific protease 26	cGMP biosynthetic process [GO:0006182];intracellular signal transduction [GO:0035556];receptor guanylyl cyclase signaling pathway [GO:0007168];signal transduction [GO:0007165]	plasma membrane [GO:0005886]	cGMP biosynthetic process [GO:0006182];guanylate cyclase activity [GO:0004383];intracellular signal transduction [GO:0035556];peptide receptor activity [GO:0001653];plasma membrane [GO:0005886];receptor guanylyl cyclase signaling pathway [GO:0007168];signal transduction [GO:0007165]	guanylate cyclase activity [GO:0004383];peptide receptor activity [GO:0001653]	GO:0001653;GO:0004383;GO:0005886;GO:0006182;GO:0007165;GO:0007168;GO:0035556
Cre01.g031004.t1.2		384	1.57195	NaN	//unknown protein//	NaN	0.00512543	NaN	2.97306		S	2	___1	ALS(0.998)S(0.002)ELNSNAVFSTAAMQR	ALS(0.998)S(0.002)ELNSNAVFSTAAMQR384___1	ALS(0.998)S(0.002)ELNSNAVFSTAAMQR___1S1.57195	4	4	1	2	3	0	230		PTHR14493				GO:0046872		metal ion binding	27.3.12	RNA.regulation of transcription.C3H zinc finger family	CCCH-type zinc finger protein with ARM repeat domain			metal ion binding [GO:0046872]	metal ion binding [GO:0046872]	GO:0046872
Cre01.g031004.t1.2		442	1.79892	NaN	//unknown protein//	NaN	0.00437744	NaN	3.4796		S	3	___1	ELAAAGAAS(0.999)PLHS(0.001)AHAAAAAMER	ELAAAGAAS(0.999)PLHS(0.001)AHAAAAAMER442___1	ELAAAGAAS(0.999)PLHS(0.001)AHAAAAAMER___1S1.79892	3	4	3	2	2	1	230		PTHR14493				GO:0046872		metal ion binding	27.3.12	RNA.regulation of transcription.C3H zinc finger family	CCCH-type zinc finger protein with ARM repeat domain			metal ion binding [GO:0046872]	metal ion binding [GO:0046872]	GO:0046872
Cre01.g031004.t1.2		403	1.97978	NaN	//unknown protein//	NaN	0.00645996	NaN	3.94433		S	3	___1	ALS(0.915)S(0.085)ELASSNMAAAAAAFNANAAQAAMER	ALS(0.915)S(0.085)ELASSNMAAAAAAFNANAAQAAMER403___1	ALS(0.915)S(0.085)ELASSNMAAAAAAFNANAAQAAMER___1S1.97978	4	3	3	0	2	1	230		PTHR14493				GO:0046872		metal ion binding	27.3.12	RNA.regulation of transcription.C3H zinc finger family	CCCH-type zinc finger protein with ARM repeat domain			metal ion binding [GO:0046872]	metal ion binding [GO:0046872]	GO:0046872
Cre01.g031050.t1.2		716	1.85567	-0.098328	(1 of 1) K15172 - transcription elongation factor SPT5 (SUPT5H, SPT5)	1.954	0.00323847	0.101431	3.6192	0.934115	S	3	___1	YTPAS(0.998)PRPDDPS(0.001)SGNAGSSGSIGADGK	YTPAS(0.998)PRPDDPS(0.001)SGNAGSSGSIGADGK716___1	YTPAS(0.998)PRPDDPS(0.001)SGNAGSSGSIGADGK___1S1.85567	4	4	4	4	3	2	231	PF03439;PF11942	PTHR11125;PTHR11125:SF7	KOG1999		K15172	GO:0006355;GO:0006357;GO:0032784		regulation of DNA-templated transcription, elongation;regulation of transcription from RNA polymerase II promoter;regulation of transcription, DNA-templated	27.3.52	RNA.regulation of transcription.global transcription factor group	global transcription factor group A2	regulation of DNA-templated transcription, elongation [GO:0032784];regulation of transcription by RNA polymerase II [GO:0006357];transcription elongation from RNA polymerase II promoter [GO:0006368]	DSIF complex [GO:0032044]	DSIF complex [GO:0032044];mRNA binding [GO:0003729];regulation of DNA-templated transcription, elongation [GO:0032784];regulation of transcription by RNA polymerase II [GO:0006357];transcription elongation from RNA polymerase II promoter [GO:0006368]	mRNA binding [GO:0003729]	GO:0003729;GO:0006357;GO:0006368;GO:0032044;GO:0032784
Cre01.g031100.t1.2	TEF30	185	1.22215	-0.178355	TEF30|conserved expressed protein, SHOOT1 homolog___(1 of 2) PTHR17130//PTHR17130:SF24 - MITOCHONDRIAL OUTER MEMBRANE PROTEIN 25 // GAN	1.4005	0.115346	0.00635141	2.33294	0.88371	T	2	___1	AGGNYGAGT(1)KEIQAR	AGGNYGAGT(1)KEIQAR185___1	AGGNYGAGT(1)KEIQAR___1T1.22215	4	4	2	2	4	1	232		PTHR17130;PTHR17130:SF24				GO:0005515		protein binding	35.2	not assigned.unknown	protein containing PDZ domain%2C a K-box domain%2C and a TPR region (AT1G55480 similarity)
Cre01.g032250.t1.1		194	-0.41789	NaN	(1 of 1) PTHR13087 - NF-KAPPA B ACTIVATING PROTEIN	NaN	0.0569849	NaN	0.748519		S	2	___1	NPDFGAGGGDGDVS(1)DEDIRAK	NPDFGAGGGDGDVS(1)DEDIRAK194___1	NPDFGAGGGDGDVS(1)DEDIRAK___1S-0.41789	4	4	4	4	4	4	236	PF06047	PTHR13087;PTHR13087:SF0							35.2	not assigned.unknown	Similar to Flagellar Associated Protein FAP187			chromatin binding [GO:0003682]	chromatin binding [GO:0003682]	GO:0003682
Cre01.g033091.t3.1;Cre01.g033091.t2.1;Cre01.g033091.t1.1		601;601;601	-1.19794	NaN	(1 of 1) 6.3.1.14 - Diphthine--ammonia ligase / Diphthamide synthetase	NaN	0.0243086	NaN	0.435897		S	2	___1	SPLS(1)PVAR	SPLS(1)PVAR601;601;601___1	SPLS(1)PVAR___1S-1.19794	4	1	4	4	4	4	242	PF01042;PF01902	PTHR12196	KOG2316	6.3.1.14	K06927				27.1.19	RNA.processing.ribonucleases	endoribonucleases	peptidyl-diphthamide biosynthetic process from peptidyl-histidine [GO:0017183]		diphthine-ammonia ligase activity [GO:0017178];peptidyl-diphthamide biosynthetic process from peptidyl-histidine [GO:0017183]	diphthine-ammonia ligase activity [GO:0017178]	GO:0017178;GO:0017183		CATALYTIC ACTIVITY: Reaction=ATP + diphthine-[translation elongation factor 2] + NH4(+) = AMP + diphosphate + diphthamide-[translation elongation factor 2] + H(+);EC=6.3.1.14;Evidence={ECO:0000256|ARBA:ARBA00001559};Xref=Rhea:RHEA:19753, Rhea:RHEA-COMP:10172, Rhea:RHEA-COMP:10174, ChEBI:CHEBI:15378, ChEBI:CHEBI:16692, ChEBI:CHEBI:28938, ChEBI:CHEBI:30616, ChEBI:CHEBI:33019, ChEBI:CHEBI:82696, ChE…			6.3.1.14
Cre01.g033091.t3.1;Cre01.g033091.t2.1;Cre01.g033091.t1.1		1794;2037;2038	0.985752	NaN	(1 of 1) 6.3.1.14 - Diphthine--ammonia ligase / Diphthamide synthetase	NaN	0.00605369	NaN	1.98035		S	2	___1	DAS(1)GGMAAVAAAALSQGR	DAS(1)GGMAAVAAAALSQGR1794;2037;2038___1	DAS(1)GGMAAVAAAALSQGR___1S0.985752	4	4	4	4	3	4	242	PF01042;PF01902	PTHR12196	KOG2316	6.3.1.14	K06927				27.1.19	RNA.processing.ribonucleases	endoribonucleases	peptidyl-diphthamide biosynthetic process from peptidyl-histidine [GO:0017183]		diphthine-ammonia ligase activity [GO:0017178];peptidyl-diphthamide biosynthetic process from peptidyl-histidine [GO:0017183]	diphthine-ammonia ligase activity [GO:0017178]	GO:0017178;GO:0017183		CATALYTIC ACTIVITY: Reaction=ATP + diphthine-[translation elongation factor 2] + NH4(+) = AMP + diphosphate + diphthamide-[translation elongation factor 2] + H(+);EC=6.3.1.14;Evidence={ECO:0000256|ARBA:ARBA00001559};Xref=Rhea:RHEA:19753, Rhea:RHEA-COMP:10172, Rhea:RHEA-COMP:10174, ChEBI:CHEBI:15378, ChEBI:CHEBI:16692, ChEBI:CHEBI:28938, ChEBI:CHEBI:30616, ChEBI:CHEBI:33019, ChEBI:CHEBI:82696, ChE…			6.3.1.14
Cre01.g033091.t3.1;Cre01.g033091.t2.1;Cre01.g033091.t1.1		1220;1463;1464	1.12366	NaN	(1 of 1) 6.3.1.14 - Diphthine--ammonia ligase / Diphthamide synthetase	NaN	0.0375708	NaN	2.17899		S	4	___1	HDS(1)GRQEQQQQQLPQLPGLAAAAAAAVAADAGR	HDS(1)GRQEQQQQQLPQLPGLAAAAAAAVAADAGR1220;1463;1464___1	HDS(1)GRQEQQQQQLPQLPGLAAAAAAAVAADAGR___1S1.12366	3	3	3	4	1	0	242	PF01042;PF01902	PTHR12196	KOG2316	6.3.1.14	K06927				27.1.19	RNA.processing.ribonucleases	endoribonucleases	peptidyl-diphthamide biosynthetic process from peptidyl-histidine [GO:0017183]		diphthine-ammonia ligase activity [GO:0017178];peptidyl-diphthamide biosynthetic process from peptidyl-histidine [GO:0017183]	diphthine-ammonia ligase activity [GO:0017178]	GO:0017178;GO:0017183		CATALYTIC ACTIVITY: Reaction=ATP + diphthine-[translation elongation factor 2] + NH4(+) = AMP + diphosphate + diphthamide-[translation elongation factor 2] + H(+);EC=6.3.1.14;Evidence={ECO:0000256|ARBA:ARBA00001559};Xref=Rhea:RHEA:19753, Rhea:RHEA-COMP:10172, Rhea:RHEA-COMP:10174, ChEBI:CHEBI:15378, ChEBI:CHEBI:16692, ChEBI:CHEBI:28938, ChEBI:CHEBI:30616, ChEBI:CHEBI:33019, ChEBI:CHEBI:82696, ChE…			6.3.1.14
Cre01.g033091.t3.1;Cre01.g033091.t2.1;Cre01.g033091.t1.1		1570;1813;1814	1.13339	NaN	(1 of 1) 6.3.1.14 - Diphthine--ammonia ligase / Diphthamide synthetase	NaN	0.0213811	NaN	2.19374		S	2	___1	VPAVSVSAAPPAAPLS(1)PYGR	VPAVSVSAAPPAAPLS(1)PYGR1570;1813;1814___1	VPAVSVSAAPPAAPLS(1)PYGR___1S1.13339	4	4	3	4	3	2	242	PF01042;PF01902	PTHR12196	KOG2316	6.3.1.14	K06927				27.1.19	RNA.processing.ribonucleases	endoribonucleases	peptidyl-diphthamide biosynthetic process from peptidyl-histidine [GO:0017183]		diphthine-ammonia ligase activity [GO:0017178];peptidyl-diphthamide biosynthetic process from peptidyl-histidine [GO:0017183]	diphthine-ammonia ligase activity [GO:0017178]	GO:0017178;GO:0017183		CATALYTIC ACTIVITY: Reaction=ATP + diphthine-[translation elongation factor 2] + NH4(+) = AMP + diphosphate + diphthamide-[translation elongation factor 2] + H(+);EC=6.3.1.14;Evidence={ECO:0000256|ARBA:ARBA00001559};Xref=Rhea:RHEA:19753, Rhea:RHEA-COMP:10172, Rhea:RHEA-COMP:10174, ChEBI:CHEBI:15378, ChEBI:CHEBI:16692, ChEBI:CHEBI:28938, ChEBI:CHEBI:30616, ChEBI:CHEBI:33019, ChEBI:CHEBI:82696, ChE…			6.3.1.14
Cre01.g033550.t1.2	PDI2	243	-2.47728	0.345942	PDI2|Protein disulfide isomerase___(1 of 1) PTHR18929:SF87 - PROTEIN C03H12.1, ISOFORM A	-2.82323	0.00672698	9.17994e-05	0.179583	1.27098	S	2	___1	KT(0.265)S(0.735)VLGAFAAEDEE	KT(0.265)S(0.735)VLGAFAAEDEE243___1	KT(0.265)S(0.735)VLGAFAAEDEE___1S-2.47728	1	2	1	3	4	3	246	PF00085;PF07749	PTHR18929;PTHR18929:SF87		5.3.4.1	K09584	GO:0005783;GO:0006662;GO:0015035;GO:0016853;GO:0045454		cell redox homeostasis;endoplasmic reticulum;glycerol ether metabolic process;isomerase activity;protein disulfide oxidoreductase activity	21.1.1	redox.thioredoxin.PDIL	thioredoxin family protein (AT2G47470 similarity)	cell redox homeostasis [GO:0045454]	endoplasmic reticulum [GO:0005783]	cell redox homeostasis [GO:0045454];endoplasmic reticulum [GO:0005783];protein disulfide isomerase activity [GO:0003756]	protein disulfide isomerase activity [GO:0003756]	GO:0003756;GO:0005783;GO:0045454		CATALYTIC ACTIVITY: Reaction=Catalyzes the rearrangement of -S-S- bonds in proteins.;EC=5.3.4.1;Evidence={ECO:0000256|ARBA:ARBA00001182}			5.3.4.1					PDI2
Cre01.g033550.t1.2	PDI2	242	-2.45037	0.345942	PDI2|Protein disulfide isomerase___(1 of 1) PTHR18929:SF87 - PROTEIN C03H12.1, ISOFORM A	-2.79631	0.00271132	9.17994e-05	0.182964	1.27098	T	2	___1	KT(0.681)S(0.319)VLGAFAAEDEE	KT(0.681)S(0.319)VLGAFAAEDEE242___1	KT(0.681)S(0.319)VLGAFAAEDEE___1T-2.45037	1	2	1	3	4	3	246	PF00085;PF07749	PTHR18929;PTHR18929:SF87		5.3.4.1	K09584	GO:0005783;GO:0006662;GO:0015035;GO:0016853;GO:0045454		cell redox homeostasis;endoplasmic reticulum;glycerol ether metabolic process;isomerase activity;protein disulfide oxidoreductase activity	21.1.1	redox.thioredoxin.PDIL	thioredoxin family protein (AT2G47470 similarity)	cell redox homeostasis [GO:0045454]	endoplasmic reticulum [GO:0005783]	cell redox homeostasis [GO:0045454];endoplasmic reticulum [GO:0005783];protein disulfide isomerase activity [GO:0003756]	protein disulfide isomerase activity [GO:0003756]	GO:0003756;GO:0005783;GO:0045454		CATALYTIC ACTIVITY: Reaction=Catalyzes the rearrangement of -S-S- bonds in proteins.;EC=5.3.4.1;Evidence={ECO:0000256|ARBA:ARBA00001182}			5.3.4.1					PDI2
Cre01.g034150.t1.1		1198	-0.336002	NaN	(1 of 2) PTHR10110//PTHR10110:SF86 - SODIUM/HYDROGEN EXCHANGER // SODIUM/HYDROGEN EXCHANGER 7-RELATED	NaN	0.240561	NaN	0.792234		S	2	___1	AS(0.994)LT(0.006)LPSDGSR	AS(0.994)LT(0.006)LPSDGSR1198___1	AS(0.994)LT(0.006)LPSDGSR___1S-0.336002	4	3	2	3	4	1	252		PTHR10110;PTHR10110:SF86	KOG1965			GO:0006812;GO:0015299;GO:0016021		cation transport;integral component of membrane;solute:proton antiporter activity	35.2	not assigned.unknown	Na+/H+ exchanger 8	potassium ion transmembrane transport [GO:0071805];regulation of intracellular pH [GO:0051453];sodium ion import across plasma membrane [GO:0098719]	integral component of membrane [GO:0016021];plasma membrane [GO:0005886]	integral component of membrane [GO:0016021];plasma membrane [GO:0005886];potassium ion transmembrane transport [GO:0071805];potassium:proton antiporter activity [GO:0015386];regulation of intracellular pH [GO:0051453];sodium ion import across plasma membrane [GO:0098719];sodium:proton antiporter activity [GO:0015385]	potassium:proton antiporter activity [GO:0015386];sodium:proton antiporter activity [GO:0015385]	GO:0005886;GO:0015385;GO:0015386;GO:0016021;GO:0051453;GO:0071805;GO:0098719
Cre01.g034150.t1.1		1212	0.749457	NaN	(1 of 2) PTHR10110//PTHR10110:SF86 - SODIUM/HYDROGEN EXCHANGER // SODIUM/HYDROGEN EXCHANGER 7-RELATED	NaN	0.0446293	NaN	1.68116		S	2	___1	S(0.5)S(0.5)GVFIIPANPLGAK	S(0.5)S(0.5)GVFIIPANPLGAK1212___1	S(0.5)S(0.5)GVFIIPANPLGAK___1S0.749457	4	4	4	4	4	4	252		PTHR10110;PTHR10110:SF86	KOG1965			GO:0006812;GO:0015299;GO:0016021		cation transport;integral component of membrane;solute:proton antiporter activity	35.2	not assigned.unknown	Na+/H+ exchanger 8	potassium ion transmembrane transport [GO:0071805];regulation of intracellular pH [GO:0051453];sodium ion import across plasma membrane [GO:0098719]	integral component of membrane [GO:0016021];plasma membrane [GO:0005886]	integral component of membrane [GO:0016021];plasma membrane [GO:0005886];potassium ion transmembrane transport [GO:0071805];potassium:proton antiporter activity [GO:0015386];regulation of intracellular pH [GO:0051453];sodium ion import across plasma membrane [GO:0098719];sodium:proton antiporter activity [GO:0015385]	potassium:proton antiporter activity [GO:0015386];sodium:proton antiporter activity [GO:0015385]	GO:0005886;GO:0015385;GO:0015386;GO:0016021;GO:0051453;GO:0071805;GO:0098719
Cre01.g034150.t1.1		1213	0.749457	NaN	(1 of 2) PTHR10110//PTHR10110:SF86 - SODIUM/HYDROGEN EXCHANGER // SODIUM/HYDROGEN EXCHANGER 7-RELATED	NaN	0.0446293	NaN	1.68116		S	2	___1	S(0.5)S(0.5)GVFIIPANPLGAK	S(0.5)S(0.5)GVFIIPANPLGAK1213___1	S(0.5)S(0.5)GVFIIPANPLGAK___1S0.749457	4	4	4	4	4	4	252		PTHR10110;PTHR10110:SF86	KOG1965			GO:0006812;GO:0015299;GO:0016021		cation transport;integral component of membrane;solute:proton antiporter activity	35.2	not assigned.unknown	Na+/H+ exchanger 8	potassium ion transmembrane transport [GO:0071805];regulation of intracellular pH [GO:0051453];sodium ion import across plasma membrane [GO:0098719]	integral component of membrane [GO:0016021];plasma membrane [GO:0005886]	integral component of membrane [GO:0016021];plasma membrane [GO:0005886];potassium ion transmembrane transport [GO:0071805];potassium:proton antiporter activity [GO:0015386];regulation of intracellular pH [GO:0051453];sodium ion import across plasma membrane [GO:0098719];sodium:proton antiporter activity [GO:0015385]	potassium:proton antiporter activity [GO:0015386];sodium:proton antiporter activity [GO:0015385]	GO:0005886;GO:0015385;GO:0015386;GO:0016021;GO:0051453;GO:0071805;GO:0098719
Cre01.g034200.t1.1		766	-2.6416	NaN	(1 of 6) PF00211//PF13416 - Adenylate and Guanylate cyclase catalytic domain (Guanylate_cyc) // Bacterial extracellular solute-binding protein (SBP_bac_8)	NaN	0.000578189	NaN	0.16025		S	2	___2	T(0.002)LS(0.998)GFIS(1)FVR	T(0.002)LS(0.998)GFIS(1)FVR766___2	T(0.002)LS(0.998)GFIS(1)FVR___2S-2.6416	0	0	0	4	4	1	253	PF00211;PF13416	PTHR12203;PTHR12203:SF13		4.6.1.1		GO:0009190;GO:0016849;GO:0035556		cyclic nucleotide biosynthetic process;intracellular signal transduction;phosphorus-oxygen lyase activity	35.2	not assigned.unknown	Na+/H+ exchanger 8	cyclic nucleotide biosynthetic process [GO:0009190];intracellular signal transduction [GO:0035556]	integral component of membrane [GO:0016021]	cyclic nucleotide biosynthetic process [GO:0009190];integral component of membrane [GO:0016021];intracellular signal transduction [GO:0035556]		GO:0009190;GO:0016021;GO:0035556
Cre01.g034200.t1.1		762	-2.47071	NaN	(1 of 6) PF00211//PF13416 - Adenylate and Guanylate cyclase catalytic domain (Guanylate_cyc) // Bacterial extracellular solute-binding protein (SBP_bac_8)	NaN	0.000365368	NaN	0.180402		S	2	___2	T(0.001)LS(0.999)GFIS(1)FVR	T(0.001)LS(0.999)GFIS(1)FVR762___2	T(0.001)LS(0.999)GFIS(1)FVR___2S-2.47071	0	0	0	4	4	1	253	PF00211;PF13416	PTHR12203;PTHR12203:SF13		4.6.1.1		GO:0009190;GO:0016849;GO:0035556		cyclic nucleotide biosynthetic process;intracellular signal transduction;phosphorus-oxygen lyase activity	35.2	not assigned.unknown	Na+/H+ exchanger 8	cyclic nucleotide biosynthetic process [GO:0009190];intracellular signal transduction [GO:0035556]	integral component of membrane [GO:0016021]	cyclic nucleotide biosynthetic process [GO:0009190];integral component of membrane [GO:0016021];intracellular signal transduction [GO:0035556]		GO:0009190;GO:0016021;GO:0035556
Cre01.g034300.t1.2		687	0.391918	NaN	(1 of 1) PF09073 - BUD22 (BUD22)	NaN	0.129889	NaN	1.31214		S	2	___1	S(0.006)VS(0.994)PPPPDLIAAAVK	S(0.006)VS(0.994)PPPPDLIAAAVK687___1	S(0.006)VS(0.994)PPPPDLIAAAVK___1S0.391918	4	4	4	4	4	4	254	PF09073								35.2	not assigned.unknown	Na+/H+ exchanger 8
Cre01.g034451.t1.1		44	0.550106	NaN	(1 of 1) K14012 - UBX domain-containing protein 1 (SHP1, UBX1, NSFL1C)	NaN	0.0458765	NaN	1.46419		S	3	___1	GAPEDES(1)DEEDDRVGALFNR	GAPEDES(1)DEEDDRVGALFNR44___1	GAPEDES(1)DEEDDRVGALFNR___1S0.550106	4	4	4	4	4	4	257	PF00789;PF08059	PTHR23333;PTHR23333:SF20	KOG2086		K14012	GO:0005515		protein binding	29.5	protein.degradation	plant UBX domain containing protein 4 (AT4G04210 similarity)	autophagosome assembly [GO:0000045];Golgi organization [GO:0007030];membrane fusion [GO:0061025];nuclear envelope reassembly [GO:0031468];proteasome-mediated ubiquitin-dependent protein catabolic process [GO:0043161]	cytosol [GO:0005829];nucleus [GO:0005634]	autophagosome assembly [GO:0000045];cytosol [GO:0005829];Golgi organization [GO:0007030];membrane fusion [GO:0061025];nuclear envelope reassembly [GO:0031468];nucleus [GO:0005634];proteasome-mediated ubiquitin-dependent protein catabolic process [GO:0043161];ubiquitin binding [GO:0043130]	ubiquitin binding [GO:0043130]	GO:0000045;GO:0005634;GO:0005829;GO:0007030;GO:0031468;GO:0043130;GO:0043161;GO:0061025
Cre01.g034500.t1.2		3699	-0.969407	NaN	//unknown protein//	NaN	0.00254372	NaN	0.510716		S	2	___1	S(1)GGGALVPVEAGGAK	S(1)GGGALVPVEAGGAK3699___1	S(1)GGGALVPVEAGGAK___1S-0.969407	3	1	1	2	4	4	258									35.2	not assigned.unknown	plant UBX domain containing protein 4 (AT4G04210 similarity)
Cre01.g035000.t1.2		90	-1.14747	-0.669131	(1 of 1) K14791 - periodic tryptophan protein 1 (PWP1)	-0.478337	0.0135098	1.09001e-05	0.451416	0.628885	S	2	___1	AAAGGS(0.996)AT(0.004)AATGAIEAAMK	AAAGGS(0.996)AT(0.004)AATGAIEAAMK90___1	AAAGGS(0.996)AT(0.004)AATGAIEAAMK___1S-1.14747	0	2	0	4	3	4	260	PF00400	PTHR14091	KOG0270		K14791	GO:0005515		protein binding	33.99	development.unspecified	Transducin/WD40 repeat-like superfamily protein (AT4G18905 similarity)		nucleus [GO:0005634]	nucleus [GO:0005634]		GO:0005634
Cre01.g035000.t1.2		113	-0.766813	-0.669131	(1 of 1) K14791 - periodic tryptophan protein 1 (PWP1)	-0.0976827	0.0143041	1.09001e-05	0.587714	0.628885	S	2	___1	ELDMEHYDDS(1)GDDDADVINR	ELDMEHYDDS(1)GDDDADVINR113___1	ELDMEHYDDS(1)GDDDADVINR___1S-0.766813	4	4	4	4	4	4	260	PF00400	PTHR14091	KOG0270		K14791	GO:0005515		protein binding	33.99	development.unspecified	Transducin/WD40 repeat-like superfamily protein (AT4G18905 similarity)		nucleus [GO:0005634]	nucleus [GO:0005634]		GO:0005634
Cre01.g036200.t1.2		144	1.01688	NaN	(1 of 1) PF01477//PF07228 - PLAT/LH2 domain (PLAT) // Stage II sporulation protein E (SpoIIE) (SpoIIE)	NaN	0.070868	NaN	2.02354		S	3	___1	LGS(0.003)S(0.997)ISDAGTGWYLEHVVVATPER	LGS(0.003)S(0.997)ISDAGTGWYLEHVVVATPER144___1	LGS(0.003)S(0.997)ISDAGTGWYLEHVVVATPER___1S1.01688	4	4	4	4	4	3	264	PF01477;PF07228	PTHR12320	KOG1379	3.1.3.16		GO:0003824;GO:0005515		catalytic activity;protein binding	35.2	not assigned.unknown	Protein phosphatase 2C family protein			metal ion binding [GO:0046872];phosphoprotein phosphatase activity [GO:0004721]	metal ion binding [GO:0046872];phosphoprotein phosphatase activity [GO:0004721]	GO:0004721;GO:0046872		CATALYTIC ACTIVITY: Reaction=H2O + O-phospho-L-seryl-[protein] = L-seryl-[protein] + phosphate;CATALYTIC ACTIVITY: Reaction=H2O + O-phospho-L-threonyl-[protein] = L-threonyl-[protein] + phosphate;EC=3.1.3.16;Evidence={ECO:0000256|RuleBase:RU366020};Xref=Rhea:RHEA:20629, Rhea:RHEA-COMP:9863, Rhea:RHEA-COMP:11604, ChEBI:CHEBI:15377, ChEBI:CHEBI:29999, ChEBI:CHEBI:43474, ChEBI:CHEBI:83421;Xref=Rhea:…	COFACTOR: Name=Mg(2+);COFACTOR: Name=Mn(2+);Evidence={ECO:0000256|RuleBase:RU366020};Xref=ChEBI:CHEBI:18420;Xref=ChEBI:CHEBI:29035		3.1.3.16
Cre01.g037400.t1.1	CYN19-1	313	1.15039	NaN	CYN19-1|Cyclophilin___(1 of 1) K12868 - pre-mRNA-splicing factor SYF2 (SYF2)	NaN	0.0293515	NaN	2.21974		S	3	___1	QHGGAGAGPGPGS(1)EGGEEEGAGGAGGGVVVEGADPFAGLSAK	QHGGAGAGPGPGS(1)EGGEEEGAGGAGGGVVVEGADPFAGLSAK313___1	QHGGAGAGPGPGS(1)EGGEEEGAGGAGGGVVVEGADPFAGLSAK___1S1.15039	3	4	4	3	4	3	273	PF00160;PF08231	PTHR11071	KOG0865	5.2.1.8	K12868	GO:0000413;GO:0003755;GO:0006457		peptidyl-prolyl cis-trans isomerase activity;protein folding;protein peptidyl-prolyl isomerization	31.3.1	cell.cycle.peptidylprolyl isomerase	Cyclophilin-like peptidyl-prolyl cis-trans isomerase family protein (AT2G21130 similarity)	mRNA processing [GO:0006397];protein folding [GO:0006457];protein peptidyl-prolyl isomerization [GO:0000413]	cytoplasm [GO:0005737];intracellular membrane-bounded organelle [GO:0043231];nucleus [GO:0005634]	cyclosporin A binding [GO:0016018];cytoplasm [GO:0005737];intracellular membrane-bounded organelle [GO:0043231];mRNA processing [GO:0006397];nucleus [GO:0005634];peptidyl-prolyl cis-trans isomerase activity [GO:0003755];protein folding [GO:0006457];protein peptidyl-prolyl isomerization [GO:0000413]	cyclosporin A binding [GO:0016018];peptidyl-prolyl cis-trans isomerase activity [GO:0003755]	GO:0000413;GO:0003755;GO:0005634;GO:0005737;GO:0006397;GO:0006457;GO:0016018;GO:0043231		CATALYTIC ACTIVITY: Reaction=[protein]-peptidylproline (omega=180) = [protein]-peptidylproline (omega=0);EC=5.2.1.8;Evidence={ECO:0000256|ARBA:ARBA00000971};Xref=Rhea:RHEA:16237, Rhea:RHEA-COMP:10747, Rhea:RHEA-COMP:10748, ChEBI:CHEBI:83833, ChEBI:CHEBI:83834			5.2.1.8
Cre01.g038600.t1.2	FAD7	387	-4.67452	-0.735916	FAD7|Chloroplast glycerolipid omega-3-fatty acid desaturase___(1 of 1) K10257 - omega-3 fatty acid desaturase (delta-15 desaturase) (FAD8, desB)	-3.9386	1.84001e-06	0.000151046	0.0391588	0.600437	T	2	___1	S(0.018)FT(0.982)NDHYVADSGDIVYYQK	S(0.018)FT(0.982)NDHYVADSGDIVYYQK387___1	S(0.018)FT(0.982)NDHYVADSGDIVYYQK___1T-4.67452	1	3	0	4	4	4	280	PF00487;PF11960	PTHR32100;PTHR32100:SF17			K10257	GO:0006629;GO:0016717;GO:0055114		lipid metabolic process;oxidation-reduction process;oxidoreductase activity, acting on paired donors, with oxidation of a pair of donors resulting in the reduction of molecular oxygen to two molecules of water	11.2.3	lipid metabolism.FA desaturation.omega 3 desaturase	fatty acid desaturase 7 (AT3G11170 similarity)	lipid metabolic process [GO:0006629]	integral component of membrane [GO:0016021]	integral component of membrane [GO:0016021];lipid metabolic process [GO:0006629];oxidoreductase activity, acting on paired donors, with oxidation of a pair of donors resulting in the reduction of molecular oxygen to two molecules of water [GO:0016717]	oxidoreductase activity, acting on paired donors, with oxidation of a pair of donors resulting in the reduction of molecular oxygen to two molecules of water [GO:0016717]	GO:0006629;GO:0016021;GO:0016717									PATHWAY: Lipid metabolism. {ECO:0000256|ARBA:ARBA00005189}.	FAD7
Cre01.g038600.t1.2	FAD7	317	1.40603	-0.735916	FAD7|Chloroplast glycerolipid omega-3-fatty acid desaturase___(1 of 1) K10257 - omega-3 fatty acid desaturase (delta-15 desaturase) (FAD8, desB)	2.14194	0.0458744	0.000151046	2.65007	0.600437	T	3	___1	GGLT(0.008)T(0.992)IDRDYGIFNK	GGLT(0.008)T(0.992)IDRDYGIFNK317___1	GGLT(0.008)T(0.992)IDRDYGIFNK___1T1.40603	4	3	4	4	2	3	280	PF00487;PF11960	PTHR32100;PTHR32100:SF17			K10257	GO:0006629;GO:0016717;GO:0055114		lipid metabolic process;oxidation-reduction process;oxidoreductase activity, acting on paired donors, with oxidation of a pair of donors resulting in the reduction of molecular oxygen to two molecules of water	11.2.3	lipid metabolism.FA desaturation.omega 3 desaturase	fatty acid desaturase 7 (AT3G11170 similarity)	lipid metabolic process [GO:0006629]	integral component of membrane [GO:0016021]	integral component of membrane [GO:0016021];lipid metabolic process [GO:0006629];oxidoreductase activity, acting on paired donors, with oxidation of a pair of donors resulting in the reduction of molecular oxygen to two molecules of water [GO:0016717]	oxidoreductase activity, acting on paired donors, with oxidation of a pair of donors resulting in the reduction of molecular oxygen to two molecules of water [GO:0016717]	GO:0006629;GO:0016021;GO:0016717									PATHWAY: Lipid metabolism. {ECO:0000256|ARBA:ARBA00005189}.	FAD7
Cre01.g038850.t1.1		388	0.535954	0.447252	(1 of 1) PTHR24012//PTHR24012:SF308 - FAMILY NOT NAMED // PROTEIN Y55F3AM.3, ISOFORM A	0.0887025	0.0225113	0.000736394	1.4499	1.36344	S	2	___1	AADGSAATAAAAS(1)PAPAPAPK	AADGSAATAAAAS(1)PAPAPAPK388___1	AADGSAATAAAAS(1)PAPAPAPK___1S0.535954	4	4	4	4	4	4	282	PF00076;PF02037	PTHR24012;PTHR24012:SF308				GO:0000166;GO:0003676		nucleic acid binding;nucleotide binding	35.2	not assigned.unknown	poly(A) binding protein 2		ribonucleoprotein complex [GO:1990904]	ribonucleoprotein complex [GO:1990904];RNA binding [GO:0003723]	RNA binding [GO:0003723]	GO:0003723;GO:1990904
Cre01.g038850.t1.1		169	3.45223	0.447252	(1 of 1) PTHR24012//PTHR24012:SF308 - FAMILY NOT NAMED // PROTEIN Y55F3AM.3, ISOFORM A	3.00498	0.00012209	0.000736394	10.9452	1.36344	T	3	___1	EAT(1)PAVDYGPEEWETMDIPNEFKPLPLLR	EAT(1)PAVDYGPEEWETMDIPNEFKPLPLLR169___1	EAT(1)PAVDYGPEEWETMDIPNEFKPLPLLR___1T3.45223	4	4	1	0	0	0	282	PF00076;PF02037	PTHR24012;PTHR24012:SF308				GO:0000166;GO:0003676		nucleic acid binding;nucleotide binding	35.2	not assigned.unknown	poly(A) binding protein 2		ribonucleoprotein complex [GO:1990904]	ribonucleoprotein complex [GO:1990904];RNA binding [GO:0003723]	RNA binding [GO:0003723]	GO:0003723;GO:1990904
Cre01.g039702.t1.1;Cre01.g041400.t1.1		662;538	-0.448496	NaN	//unknown protein//	NaN	0.137799	NaN	0.732806		S	2	___1	YPVLLS(1)PLIR	YPVLLS(1)PLIR662;538___1	YPVLLS(1)PLIR___1S-0.448496	3	0	0	4	3	4	289									35.2	not assigned.unknown	E2F-associated phosphoprotein (AT5G08320 similarity);peptide deformylase 1B (AT5G14660 similarity)
Cre01.g039900.t1.2	TRZ4	203	0.548279	-0.742262	TRZ4|RNase Z-like protein___(1 of 1) KOG2121 - Predicted metal-dependent hydrolase (beta-lactamase superfamily)	1.29054	0.204063	5.37997e-07	1.46234	0.597801	S	4	___1	SDVVSITPFLVHSAVSSGSAAAAEAEAEAAKGS(1)PAK	SDVVSITPFLVHSAVSSGSAAAAEAEAEAAKGS(1)PAK203___1	SDVVSITPFLVHSAVSSGSAAAAEAEAEAAKGS(1)PAK___1S0.548279	4	3	4	4	3	2	292	PF12706;PF13691	PTHR12553;PTHR12553:SF49	KOG2121	3.1.26.11	K00784	GO:0008033;GO:0042309;GO:0050825;GO:0050826		homoiothermy;ice binding;response to freezing;tRNA processing	35.1	not assigned.no ontology	RNase Z-like protein	mitochondrial tRNA 3'-trailer cleavage, endonucleolytic [GO:0072684]	mitochondrion [GO:0005739]	3'-tRNA processing endoribonuclease activity [GO:0042781];mitochondrial tRNA 3'-trailer cleavage, endonucleolytic [GO:0072684];mitochondrion [GO:0005739]	3'-tRNA processing endoribonuclease activity [GO:0042781]	GO:0005739;GO:0042781;GO:0072684		CATALYTIC ACTIVITY: Reaction=Endonucleolytic cleavage of RNA, removing extra 3' nucleotides from tRNA precursor, generating 3' termini of tRNAs. A 3'-hydroxy group is left at the tRNA terminus and a 5'-phosphoryl group is left at the trailer molecule.;EC=3.1.26.11;Evidence={ECO:0000256|ARBA:ARBA00000402}	COFACTOR: Name=Zn(2+);Evidence={ECO:0000256|ARBA:ARBA00001947};Xref=ChEBI:CHEBI:29105		3.1.26.11
Cre01.g039900.t1.2	TRZ4	232	0.741071	-0.742262	TRZ4|RNase Z-like protein___(1 of 1) KOG2121 - Predicted metal-dependent hydrolase (beta-lactamase superfamily)	1.48333	0.0494937	5.37997e-07	1.67142	0.597801	S	3	___1	RVAPDNSPEMS(1)DAEEDAK	RVAPDNSPEMS(1)DAEEDAK232___1	RVAPDNSPEMS(1)DAEEDAK___1S0.741071	4	4	4	3	4	4	292	PF12706;PF13691	PTHR12553;PTHR12553:SF49	KOG2121	3.1.26.11	K00784	GO:0008033;GO:0042309;GO:0050825;GO:0050826		homoiothermy;ice binding;response to freezing;tRNA processing	35.1	not assigned.no ontology	RNase Z-like protein	mitochondrial tRNA 3'-trailer cleavage, endonucleolytic [GO:0072684]	mitochondrion [GO:0005739]	3'-tRNA processing endoribonuclease activity [GO:0042781];mitochondrial tRNA 3'-trailer cleavage, endonucleolytic [GO:0072684];mitochondrion [GO:0005739]	3'-tRNA processing endoribonuclease activity [GO:0042781]	GO:0005739;GO:0042781;GO:0072684		CATALYTIC ACTIVITY: Reaction=Endonucleolytic cleavage of RNA, removing extra 3' nucleotides from tRNA precursor, generating 3' termini of tRNAs. A 3'-hydroxy group is left at the tRNA terminus and a 5'-phosphoryl group is left at the trailer molecule.;EC=3.1.26.11;Evidence={ECO:0000256|ARBA:ARBA00000402}	COFACTOR: Name=Zn(2+);Evidence={ECO:0000256|ARBA:ARBA00001947};Xref=ChEBI:CHEBI:29105		3.1.26.11
Cre01.g040100.t1.2		301	1.07342	NaN	(1 of 1) PF13902 - R3H-associated N-terminal domain (R3H-assoc)	NaN	0.0735682	NaN	2.10442		S	2	___1	AAAQPVGAGVGPS(1)PGRR	AAAQPVGAGVGPS(1)PGRR301___1	AAAQPVGAGVGPS(1)PGRR___1S1.07342	4	3	4	1	4	4	294	PF13902					GO:0003676		nucleic acid binding	35.2	not assigned.unknown	R3H domain protein (AT1G03250 similarity)			nucleic acid binding [GO:0003676]	nucleic acid binding [GO:0003676]	GO:0003676
Cre01.g040200.t1.2	WNK2	376	-0.217339	NaN	WNK2|WNK protein kinase___(1 of 4) K08867 - WNK lysine deficient protein kinase [EC:2.7.11.1] (WNK, PRKWNK)	NaN	0.238298	NaN	0.86015		S	2	___1	APS(1)PGLPSGGPMR	APS(1)PGLPSGGPMR376___1	APS(1)PGLPSGGPMR___1S-0.217339	4	3	4	4	4	4	295	PF00069	PTHR13902	KOG0198	2.7.11.1	K08867	GO:0004672;GO:0004713;GO:0005524;GO:0006468		ATP binding;protein kinase activity;protein phosphorylation;protein tyrosine kinase activity	29.4.1	protein.postranslational modification.kinase	WNK protein kinase	intracellular signal transduction [GO:0035556];protein phosphorylation [GO:0006468]	cytoplasm [GO:0005737]	ATP binding [GO:0005524];cytoplasm [GO:0005737];intracellular signal transduction [GO:0035556];protein phosphorylation [GO:0006468];protein serine/threonine kinase activity [GO:0004674]	ATP binding [GO:0005524];protein serine/threonine kinase activity [GO:0004674]	GO:0004674;GO:0005524;GO:0005737;GO:0006468;GO:0035556		CATALYTIC ACTIVITY: Reaction=ATP + L-seryl-[protein] = ADP + H(+) + O-phospho-L-seryl-[protein];CATALYTIC ACTIVITY: Reaction=ATP + L-threonyl-[protein] = ADP + H(+) + O-phospho-L-threonyl-[protein];EC=2.7.11.1;Evidence={ECO:0000256|ARBA:ARBA00000775};Evidence={ECO:0000256|ARBA:ARBA00001433};Xref=Rhea:RHEA:17989, Rhea:RHEA-COMP:9863, Rhea:RHEA-COMP:11604, ChEBI:CHEBI:15378, ChEBI:CHEBI:29999, ChEB…			2.7.11.1
Cre01.g040200.t1.2	WNK2	351	-0.0627824	NaN	WNK2|WNK protein kinase___(1 of 4) K08867 - WNK lysine deficient protein kinase [EC:2.7.11.1] (WNK, PRKWNK)	NaN	0.314721	NaN	0.957416		S	3	___2	AGS(1)FADGGEAEAPMRAPS(1)PGLPMAR	AGS(1)FADGGEAEAPMRAPS(1)PGLPMAR351___2	AGS(1)FADGGEAEAPMRAPS(1)PGLPMAR___2S-0.0627824	4	4	2	4	4	3	295	PF00069	PTHR13902	KOG0198	2.7.11.1	K08867	GO:0004672;GO:0004713;GO:0005524;GO:0006468		ATP binding;protein kinase activity;protein phosphorylation;protein tyrosine kinase activity	29.4.1	protein.postranslational modification.kinase	WNK protein kinase	intracellular signal transduction [GO:0035556];protein phosphorylation [GO:0006468]	cytoplasm [GO:0005737]	ATP binding [GO:0005524];cytoplasm [GO:0005737];intracellular signal transduction [GO:0035556];protein phosphorylation [GO:0006468];protein serine/threonine kinase activity [GO:0004674]	ATP binding [GO:0005524];protein serine/threonine kinase activity [GO:0004674]	GO:0004674;GO:0005524;GO:0005737;GO:0006468;GO:0035556		CATALYTIC ACTIVITY: Reaction=ATP + L-seryl-[protein] = ADP + H(+) + O-phospho-L-seryl-[protein];CATALYTIC ACTIVITY: Reaction=ATP + L-threonyl-[protein] = ADP + H(+) + O-phospho-L-threonyl-[protein];EC=2.7.11.1;Evidence={ECO:0000256|ARBA:ARBA00000775};Evidence={ECO:0000256|ARBA:ARBA00001433};Xref=Rhea:RHEA:17989, Rhea:RHEA-COMP:9863, Rhea:RHEA-COMP:11604, ChEBI:CHEBI:15378, ChEBI:CHEBI:29999, ChEB…			2.7.11.1
Cre01.g040200.t1.2	WNK2	366	0.045368	NaN	WNK2|WNK protein kinase___(1 of 4) K08867 - WNK lysine deficient protein kinase [EC:2.7.11.1] (WNK, PRKWNK)	NaN	0.318073	NaN	1.03195		S	2	___2	APS(1)PGLPMAR	APS(1)PGLPMAR366___2	APS(1)PGLPMAR___2S0.045368	4	4	2	4	4	3	295	PF00069	PTHR13902	KOG0198	2.7.11.1	K08867	GO:0004672;GO:0004713;GO:0005524;GO:0006468		ATP binding;protein kinase activity;protein phosphorylation;protein tyrosine kinase activity	29.4.1	protein.postranslational modification.kinase	WNK protein kinase	intracellular signal transduction [GO:0035556];protein phosphorylation [GO:0006468]	cytoplasm [GO:0005737]	ATP binding [GO:0005524];cytoplasm [GO:0005737];intracellular signal transduction [GO:0035556];protein phosphorylation [GO:0006468];protein serine/threonine kinase activity [GO:0004674]	ATP binding [GO:0005524];protein serine/threonine kinase activity [GO:0004674]	GO:0004674;GO:0005524;GO:0005737;GO:0006468;GO:0035556		CATALYTIC ACTIVITY: Reaction=ATP + L-seryl-[protein] = ADP + H(+) + O-phospho-L-seryl-[protein];CATALYTIC ACTIVITY: Reaction=ATP + L-threonyl-[protein] = ADP + H(+) + O-phospho-L-threonyl-[protein];EC=2.7.11.1;Evidence={ECO:0000256|ARBA:ARBA00000775};Evidence={ECO:0000256|ARBA:ARBA00001433};Xref=Rhea:RHEA:17989, Rhea:RHEA-COMP:9863, Rhea:RHEA-COMP:11604, ChEBI:CHEBI:15378, ChEBI:CHEBI:29999, ChEB…			2.7.11.1
Cre01.g040200.t1.2	WNK2	366	0.723045	NaN	WNK2|WNK protein kinase___(1 of 4) K08867 - WNK lysine deficient protein kinase [EC:2.7.11.1] (WNK, PRKWNK)	NaN	0.0765685	NaN	1.65066		S	2	___1	APS(1)PGLPMAR	APS(1)PGLPMAR366___1	APS(1)PGLPMAR___1S0.723045	4	4	4	3	2	2	295	PF00069	PTHR13902	KOG0198	2.7.11.1	K08867	GO:0004672;GO:0004713;GO:0005524;GO:0006468		ATP binding;protein kinase activity;protein phosphorylation;protein tyrosine kinase activity	29.4.1	protein.postranslational modification.kinase	WNK protein kinase	intracellular signal transduction [GO:0035556];protein phosphorylation [GO:0006468]	cytoplasm [GO:0005737]	ATP binding [GO:0005524];cytoplasm [GO:0005737];intracellular signal transduction [GO:0035556];protein phosphorylation [GO:0006468];protein serine/threonine kinase activity [GO:0004674]	ATP binding [GO:0005524];protein serine/threonine kinase activity [GO:0004674]	GO:0004674;GO:0005524;GO:0005737;GO:0006468;GO:0035556		CATALYTIC ACTIVITY: Reaction=ATP + L-seryl-[protein] = ADP + H(+) + O-phospho-L-seryl-[protein];CATALYTIC ACTIVITY: Reaction=ATP + L-threonyl-[protein] = ADP + H(+) + O-phospho-L-threonyl-[protein];EC=2.7.11.1;Evidence={ECO:0000256|ARBA:ARBA00000775};Evidence={ECO:0000256|ARBA:ARBA00001433};Xref=Rhea:RHEA:17989, Rhea:RHEA-COMP:9863, Rhea:RHEA-COMP:11604, ChEBI:CHEBI:15378, ChEBI:CHEBI:29999, ChEB…			2.7.11.1
Cre01.g040200.t1.2	WNK2	351	1.07802	NaN	WNK2|WNK protein kinase___(1 of 4) K08867 - WNK lysine deficient protein kinase [EC:2.7.11.1] (WNK, PRKWNK)	NaN	7.92994e-05	NaN	2.11114		S	3	___1	AGS(1)FADGGEAEAPMRAPS(1)PGLPMAR	AGS(1)FADGGEAEAPMRAPS(1)PGLPMAR351___1	AGS(1)FADGGEAEAPMRAPS(1)PGLPMAR___1S1.07802	4	4	4	4	4	4	295	PF00069	PTHR13902	KOG0198	2.7.11.1	K08867	GO:0004672;GO:0004713;GO:0005524;GO:0006468		ATP binding;protein kinase activity;protein phosphorylation;protein tyrosine kinase activity	29.4.1	protein.postranslational modification.kinase	WNK protein kinase	intracellular signal transduction [GO:0035556];protein phosphorylation [GO:0006468]	cytoplasm [GO:0005737]	ATP binding [GO:0005524];cytoplasm [GO:0005737];intracellular signal transduction [GO:0035556];protein phosphorylation [GO:0006468];protein serine/threonine kinase activity [GO:0004674]	ATP binding [GO:0005524];protein serine/threonine kinase activity [GO:0004674]	GO:0004674;GO:0005524;GO:0005737;GO:0006468;GO:0035556		CATALYTIC ACTIVITY: Reaction=ATP + L-seryl-[protein] = ADP + H(+) + O-phospho-L-seryl-[protein];CATALYTIC ACTIVITY: Reaction=ATP + L-threonyl-[protein] = ADP + H(+) + O-phospho-L-threonyl-[protein];EC=2.7.11.1;Evidence={ECO:0000256|ARBA:ARBA00000775};Evidence={ECO:0000256|ARBA:ARBA00001433};Xref=Rhea:RHEA:17989, Rhea:RHEA-COMP:9863, Rhea:RHEA-COMP:11604, ChEBI:CHEBI:15378, ChEBI:CHEBI:29999, ChEB…			2.7.11.1
Cre01.g040600.t1.1	FAP327	1021	-1.78275	NaN	FAP327|Flagellar Associated Protein 327___(1 of 3) PTHR18937//PTHR18937:SF254 - STRUCTURAL MAINTENANCE OF CHROMOSOMES SMC FAMILY MEMBER // SUBFAMILY NOT NAMED	NaN	0.000233857	NaN	0.290629		S	2	___1	TAAGAAGSTAAIGGGPPS(0.967)PS(0.033)R	TAAGAAGSTAAIGGGPPS(0.967)PS(0.033)R1021___1	TAAGAAGSTAAIGGGPPS(0.967)PS(0.033)R___1S-1.78275	4	3	1	4	4	4	299		PTHR18937;PTHR18937:SF254	KOG0993						35.2	not assigned.unknown	RING/U-box superfamily protein
Cre01.g043050.t1.2	SNR2	322	-0.475874	NaN	SNR2|SNARE-associated Golgi protein___(1 of 2) PTHR12677:SF5 - TVP38/TMEM64 FAMILY MEMBRANE PROTEIN YDJX	NaN	0.105583	NaN	0.719031		S	3	___1	GALEEAEKES(1)DMEEEEEGEAAASSSSR	GALEEAEKES(1)DMEEEEEGEAAASSSSR322___1	GALEEAEKES(1)DMEEEEEGEAAASSSSR___1S-0.475874	4	4	3	4	4	4	309	PF09335	PTHR12677;PTHR12677:SF5				GO:0016021		integral component of membrane	35.2	not assigned.unknown	SNARE associated Golgi protein family		integral component of membrane [GO:0016021]	integral component of membrane [GO:0016021]		GO:0016021
Cre01.g043650.t1.1	DLU2	429	0.555758	NaN	DLU2|Outer Arm Dynein assembly___(1 of 1) PTHR22708:SF0 - LEUCINE-RICH REPEAT-CONTAINING PROTEIN 56	NaN	0.178125	NaN	1.46994		S	3	___1	RPGS(1)GGGGAGGGGGGAGPGFGESPSLR	RPGS(1)GGGGAGGGGGGAGPGFGESPSLR429___1	RPGS(1)GGGGAGGGGGGAGPGFGESPSLR___1S0.555758	3	4	3	3	2	1	313		PTHR22708;PTHR22708:SF0							35.2	not assigned.unknown	Outer arm dynein light chain, ODA8
Cre01.g044600.t1.2		1186	-0.267051	0.153852	(1 of 2) PF17047 - Synaptotagmin-like mitochondrial-lipid-binding domain (SMP_LBD)	-0.420903	0.262247	0.0418871	0.831016	1.11254	S	2	___1	KAS(1)IANLAAAGPTEPATPIK	KAS(1)IANLAAAGPTEPATPIK1186___1	KAS(1)IANLAAAGPTEPATPIK___1S-0.267051	4	3	4	4	4	3	318	PF17047	PTHR10774				GO:0005515;GO:0042309;GO:0050825;GO:0050826		homoiothermy;ice binding;protein binding;response to freezing	30.3	signalling.calcium	Calcium-dependent lipid-binding (CaLB domain) family protein	lipid transport [GO:0006869]	endoplasmic reticulum [GO:0005783];integral component of membrane [GO:0016021]	endoplasmic reticulum [GO:0005783];integral component of membrane [GO:0016021];lipid binding [GO:0008289];lipid transport [GO:0006869]	lipid binding [GO:0008289]	GO:0005783;GO:0006869;GO:0008289;GO:0016021
Cre01.g044600.t1.2		63	0.740707	0.153852	(1 of 2) PF17047 - Synaptotagmin-like mitochondrial-lipid-binding domain (SMP_LBD)	0.586854	0.017252	0.0418871	1.67099	1.11254	S	2	___1	AGAAAS(1)AAQSTAASAVEK	AGAAAS(1)AAQSTAASAVEK63___1	AGAAAS(1)AAQSTAASAVEK___1S0.740707	3	4	4	3	4	2	318	PF17047	PTHR10774				GO:0005515;GO:0042309;GO:0050825;GO:0050826		homoiothermy;ice binding;protein binding;response to freezing	30.3	signalling.calcium	Calcium-dependent lipid-binding (CaLB domain) family protein	lipid transport [GO:0006869]	endoplasmic reticulum [GO:0005783];integral component of membrane [GO:0016021]	endoplasmic reticulum [GO:0005783];integral component of membrane [GO:0016021];lipid binding [GO:0008289];lipid transport [GO:0006869]	lipid binding [GO:0008289]	GO:0005783;GO:0006869;GO:0008289;GO:0016021
Cre01.g044600.t1.2		67	1.23015	0.153852	(1 of 2) PF17047 - Synaptotagmin-like mitochondrial-lipid-binding domain (SMP_LBD)	1.0763	0.0248788	0.0418871	2.34591	1.11254	S	2	___1	AGAAASAAQS(0.859)T(0.14)AAS(0.001)AVEK	AGAAASAAQS(0.859)T(0.14)AAS(0.001)AVEK67___1	AGAAASAAQS(0.859)T(0.14)AAS(0.001)AVEK___1S1.23015	4	2	3	2	1	2	318	PF17047	PTHR10774				GO:0005515;GO:0042309;GO:0050825;GO:0050826		homoiothermy;ice binding;protein binding;response to freezing	30.3	signalling.calcium	Calcium-dependent lipid-binding (CaLB domain) family protein	lipid transport [GO:0006869]	endoplasmic reticulum [GO:0005783];integral component of membrane [GO:0016021]	endoplasmic reticulum [GO:0005783];integral component of membrane [GO:0016021];lipid binding [GO:0008289];lipid transport [GO:0006869]	lipid binding [GO:0008289]	GO:0005783;GO:0006869;GO:0008289;GO:0016021
Cre01.g044600.t1.2		468	1.63003	0.153852	(1 of 2) PF17047 - Synaptotagmin-like mitochondrial-lipid-binding domain (SMP_LBD)	1.47618	0.011471	0.0418871	3.09519	1.11254	S	3	___1	AES(0.997)AIS(0.003)AVPAAAASAASQTGAAASALAGR	AES(0.997)AIS(0.003)AVPAAAASAASQTGAAASALAGR468___1	AES(0.997)AIS(0.003)AVPAAAASAASQTGAAASALAGR___1S1.63003	4	4	2	3	1	0	318	PF17047	PTHR10774				GO:0005515;GO:0042309;GO:0050825;GO:0050826		homoiothermy;ice binding;protein binding;response to freezing	30.3	signalling.calcium	Calcium-dependent lipid-binding (CaLB domain) family protein	lipid transport [GO:0006869]	endoplasmic reticulum [GO:0005783];integral component of membrane [GO:0016021]	endoplasmic reticulum [GO:0005783];integral component of membrane [GO:0016021];lipid binding [GO:0008289];lipid transport [GO:0006869]	lipid binding [GO:0008289]	GO:0005783;GO:0006869;GO:0008289;GO:0016021
Cre01.g044650.t1.2		190	-0.241305	NaN	(1 of 1) PF00168//PF17047 - C2 domain (C2) // Synaptotagmin-like mitochondrial-lipid-binding domain (SMP_LBD)	NaN	0.22981	NaN	0.84598		S	2	___1	IQES(1)LKQLPSVASDAAK	IQES(1)LKQLPSVASDAAK190___1	IQES(1)LKQLPSVASDAAK___1S-0.241305	3	3	2	4	4	4	319	PF00168;PF17047	PTHR10774				GO:0005515		protein binding	30.3	signalling.calcium	Calcium-dependent lipid-binding (CaLB domain) family protein	lipid transport [GO:0006869]	endoplasmic reticulum [GO:0005783];integral component of membrane [GO:0016021]	endoplasmic reticulum [GO:0005783];integral component of membrane [GO:0016021];lipid binding [GO:0008289];lipid transport [GO:0006869]	lipid binding [GO:0008289]	GO:0005783;GO:0006869;GO:0008289;GO:0016021
Cre01.g044650.t1.2		130	2.15436	NaN	(1 of 1) PF00168//PF17047 - C2 domain (C2) // Synaptotagmin-like mitochondrial-lipid-binding domain (SMP_LBD)	NaN	3.2e-05	NaN	4.45171		T	2	___1	GAVAAAGGLPAT(1)PAR	GAVAAAGGLPAT(1)PAR130___1	GAVAAAGGLPAT(1)PAR___1T2.15436	4	4	4	2	3	0	319	PF00168;PF17047	PTHR10774				GO:0005515		protein binding	30.3	signalling.calcium	Calcium-dependent lipid-binding (CaLB domain) family protein	lipid transport [GO:0006869]	endoplasmic reticulum [GO:0005783];integral component of membrane [GO:0016021]	endoplasmic reticulum [GO:0005783];integral component of membrane [GO:0016021];lipid binding [GO:0008289];lipid transport [GO:0006869]	lipid binding [GO:0008289]	GO:0005783;GO:0006869;GO:0008289;GO:0016021
Cre01.g044800.t1.2	PFL1	722	-0.14236	-0.376616	PFL1|Pyruvate-formate lyase___(1 of 1) 2.3.1.54 - Formate C-acetyltransferase / Pyruvate formate-lyase	0.234256	0.280315	0.00284944	0.906036	0.770242	S	2	___1	DAHGALAS(0.999)LNS(0.001)VAK	DAHGALAS(0.999)LNS(0.001)VAK722___1	DAHGALAS(0.999)LNS(0.001)VAK___1S-0.14236	2	3	3	3	4	2	321	PF01228;PF02901	PTHR30191;PTHR30191:SF0		2.3.1.54		GO:0003824;GO:0005737;GO:0005975;GO:0008152;GO:0008861		carbohydrate metabolic process;catalytic activity;cytoplasm;formate C-acetyltransferase activity;metabolic process	35.2	not assigned.unknown	Pyruvate-formate lyase	carbohydrate metabolic process [GO:0005975];threonine catabolic process [GO:0006567]	cytosol [GO:0005829]	carbohydrate metabolic process [GO:0005975];cytosol [GO:0005829];formate C-acetyltransferase activity [GO:0008861];threonine catabolic process [GO:0006567]	formate C-acetyltransferase activity [GO:0008861]	GO:0005829;GO:0005975;GO:0006567;GO:0008861		CATALYTIC ACTIVITY: Reaction=acetyl-CoA + formate = CoA + pyruvate;EC=2.3.1.54;Evidence={ECO:0000256|ARBA:ARBA00001179};Xref=Rhea:RHEA:11844, ChEBI:CHEBI:15361, ChEBI:CHEBI:15740, ChEBI:CHEBI:57287, ChEBI:CHEBI:57288			2.3.1.54
Cre01.g045150.t1.2	FAP304	90	1.52729	NaN	FAP304|Flagellar Associated Protein 304___(1 of 5) PTHR10351:SF42 - LD40663P	NaN	0.0106539	NaN	2.88244		S	3	___1	AS(1)GGGGMAALPNSTEGELLHWWR	AS(1)GGGGMAALPNSTEGELLHWWR90___1	AS(1)GGGGMAALPNSTEGELLHWWR___1S1.52729	4	4	4	3	3	3	325		PTHR10351;PTHR10351:SF42							35.2	not assigned.unknown	Predicted extracellular protein		membrane [GO:0016020]	membrane [GO:0016020]		GO:0016020
Cre01.g048900.t1.1		955	0.420253	NaN	Global Transcription factor___(1 of 6) PTHR22880 - FALZ-RELATED BROMODOMAIN-CONTAINING PROTEINS	NaN	0.192304	NaN	1.33816		S	3	___1	VAS(1)PVPQPTAPTAGAVAVAQR	VAS(1)PVPQPTAPTAGAVAVAQR955___1	VAS(1)PVPQPTAPTAGAVAVAQR___1S0.420253	4	4	4	3	4	3	347	PF00439	PTHR22880				GO:0005515		protein binding	35.2	not assigned.unknown	bromodomain and extraterminal domain protein 10
Cre01.g048950.t1.2	PYR5	10	-1.05865	-0.733764	PYR5|Uridine 5'- monophosphate synthase___(1 of 1) 2.4.2.10 - Orotate phosphoribosyltransferase / Orotidylic acid phosphorylase	-0.32489	0.0520463	1.74e-08	0.480081	0.601333	S	2	___1	TVAS(1)FVSKPFR	TVAS(1)FVSKPFR10___1	TVAS(1)FVSKPFR___1S-1.05865	4	2	3	4	4	4	348	PF00156;PF00215	PTHR19278;PTHR19278:SF9	KOG1377	2.4.2.10;4.1.1.23	K13421	GO:0003824;GO:0004588;GO:0004590;GO:0006207;GO:0008152;GO:0009116;GO:0044205		catalytic activity;'de novo' pyrimidine nucleobase biosynthetic process;'de novo' UMP biosynthetic process;metabolic process;nucleoside metabolic process;orotate phosphoribosyltransferase activity;orotidine-5'-phosphate decarboxylase activity	23.1.1.5	nucleotide metabolism.synthesis.pyrimidine.uridine 5'-monophosphate synthase	uridine 5'-monophosphate synthase / UMP synthase (PYRE-F) (UMPS) (AT3G54470 similarity)	'de novo' pyrimidine nucleobase biosynthetic process [GO:0006207];'de novo' UMP biosynthetic process [GO:0044205];nucleoside metabolic process [GO:0009116];pyrimidine nucleobase biosynthetic process [GO:0019856];UMP biosynthetic process [GO:0006222]		'de novo' pyrimidine nucleobase biosynthetic process [GO:0006207];'de novo' UMP biosynthetic process [GO:0044205];nucleoside metabolic process [GO:0009116];orotate phosphoribosyltransferase activity [GO:0004588];orotidine-5'-phosphate decarboxylase activity [GO:0004590];pyrimidine nucleobase biosynthetic process [GO:0019856];UMP biosynthetic process [GO:0006222]	orotate phosphoribosyltransferase activity [GO:0004588];orotidine-5'-phosphate decarboxylase activity [GO:0004590]	GO:0004588;GO:0004590;GO:0006207;GO:0006222;GO:0009116;GO:0019856;GO:0044205		CATALYTIC ACTIVITY: Reaction=diphosphate + orotidine 5'-phosphate = 5-phospho-alpha-D-ribose 1-diphosphate + orotate;CATALYTIC ACTIVITY: Reaction=H(+) + orotidine 5'-phosphate = CO2 + UMP;EC=2.4.2.10;EC=4.1.1.23;Evidence={ECO:0000256|ARBA:ARBA00001419};Evidence={ECO:0000256|ARBA:ARBA00001431};Xref=Rhea:RHEA:10380, ChEBI:CHEBI:30839, ChEBI:CHEBI:33019, ChEBI:CHEBI:57538, ChEBI:CHEBI:58017;Xref=Rhe…			2.4.2.10;4.1.1.23				PATHWAY: Pyrimidine metabolism;UMP biosynthesis via de novo pathway;UMP from orotate: step 2/2. {ECO:0000256|ARBA:ARBA00004861}.
Cre01.g049900.t1.1		134	-2.58019	-0.286098	//unknown protein//	-2.29409	1.19001e-05	0.00036226	0.167219	0.820117	S	2	___1	LSS(1)FAAAAR	LSS(1)FAAAAR134___1	LSS(1)FAAAAR___1S-2.58019	4	4	4	4	4	4	356		PTHR35830;PTHR35830:SF1							35.1	not assigned.no ontology	protein C-terminal S-isoprenylcysteine carboxyl O-methyltransferases		integral component of membrane [GO:0016021]	integral component of membrane [GO:0016021]		GO:0016021
Cre01.g049950.t1.1	VLE1	20	1.87439	0.845132	VLE1|Sporangin___(1 of 13) 3.4.21.62 - Subtilisin	1.02926	0.00525739	0.00326648	3.66647	1.79643	S	2	___1	GATQVAPGGGDDVES(1)FGDDK	GATQVAPGGGDDVES(1)FGDDK20___1	GATQVAPGGGDDVES(1)FGDDK___1S1.87439	3	4	4	3	2	1	357	PF00082	PTHR10795		3.4.21.62		GO:0004252;GO:0006508		proteolysis;serine-type endopeptidase activity	35.2	not assigned.unknown	protein C-terminal S-isoprenylcysteine carboxyl O-methyltransferases		integral component of membrane [GO:0016021]	integral component of membrane [GO:0016021];serine-type endopeptidase activity [GO:0004252]	serine-type endopeptidase activity [GO:0004252]	GO:0004252;GO:0016021										VLE
Cre01.g050850.t1.2	PKL1	520	1.77808	0.40145	PKL1|Protein Phosphatase 1 beta___(1 of 1) PTHR11668//PTHR11668:SF252 - SERINE/THREONINE PROTEIN PHOSPHATASE // SERINE/THREONINE-PROTEIN PHOSPHATASE BSL2-RELATED	1.37663	0.00679125	6.62995e-07	3.42969	1.32083	S	3	___1	S(0.01)MS(0.984)VT(0.006)NDGVEGVHKR	S(0.01)MS(0.984)VT(0.006)NDGVEGVHKR520___1	S(0.01)MS(0.984)VT(0.006)NDGVEGVHKR___1S1.77808	3	3	3	0	3	0	362	PF00149;PF13418	PTHR11668;PTHR11668:SF252	KOG0374	3.1.3.16		GO:0016787		hydrolase activity	17.3.2.1	hormone metabolism.brassinosteroid.signal transduction.BRI	Protein Phosphatase 1 beta	brassinosteroid mediated signaling pathway [GO:0009742]	nucleus [GO:0005634]	brassinosteroid mediated signaling pathway [GO:0009742];nucleus [GO:0005634];phosphoprotein phosphatase activity [GO:0004721]	phosphoprotein phosphatase activity [GO:0004721]	GO:0004721;GO:0005634;GO:0009742		CATALYTIC ACTIVITY: Reaction=H2O + O-phospho-L-seryl-[protein] = L-seryl-[protein] + phosphate;CATALYTIC ACTIVITY: Reaction=H2O + O-phospho-L-threonyl-[protein] = L-threonyl-[protein] + phosphate;EC=3.1.3.16;Evidence={ECO:0000256|ARBA:ARBA00001482, ECO:0000256|RuleBase:RU004273};Evidence={ECO:0000256|ARBA:ARBA00001512};Xref=Rhea:RHEA:20629, Rhea:RHEA-COMP:9863, Rhea:RHEA-COMP:11604, ChEBI:CHEBI:1…			3.1.3.16
Cre01.g050850.t1.2;Cre01.g050850.t2.1	PKL1	485;485	-0.487428	0.40145	PKL1|Protein Phosphatase 1 beta___(1 of 1) PTHR11668//PTHR11668:SF252 - SERINE/THREONINE PROTEIN PHOSPHATASE // SERINE/THREONINE-PROTEIN PHOSPHATASE BSL2-RELATED	-0.888878	0.147965	6.62995e-07	0.713296	1.32083	S	2	___1	QLS(1)IDQLDNEGRR	QLS(1)IDQLDNEGRR485;485___1	QLS(1)IDQLDNEGRR___1S-0.487428	4	4	4	4	4	4	362	PF00149;PF13418	PTHR11668;PTHR11668:SF252	KOG0374	3.1.3.16		GO:0004721;GO:0009742;GO:0016787		brassinosteroid mediated signaling pathway;hydrolase activity;phosphoprotein phosphatase activity	17.3.2.1	hormone metabolism.brassinosteroid.signal transduction.BRI	Protein Phosphatase 1 beta	brassinosteroid mediated signaling pathway [GO:0009742]	nucleus [GO:0005634]	brassinosteroid mediated signaling pathway [GO:0009742];nucleus [GO:0005634];phosphoprotein phosphatase activity [GO:0004721]	phosphoprotein phosphatase activity [GO:0004721]	GO:0004721;GO:0005634;GO:0009742		CATALYTIC ACTIVITY: Reaction=H2O + O-phospho-L-seryl-[protein] = L-seryl-[protein] + phosphate;CATALYTIC ACTIVITY: Reaction=H2O + O-phospho-L-threonyl-[protein] = L-threonyl-[protein] + phosphate;EC=3.1.3.16;Evidence={ECO:0000256|ARBA:ARBA00001482, ECO:0000256|RuleBase:RU004273};Evidence={ECO:0000256|ARBA:ARBA00001512};Xref=Rhea:RHEA:20629, Rhea:RHEA-COMP:9863, Rhea:RHEA-COMP:11604, ChEBI:CHEBI:1…			3.1.3.16
Cre01.g050850.t1.2;Cre01.g050850.t2.1	PKL1	442;442	1.74588	0.40145	PKL1|Protein Phosphatase 1 beta___(1 of 1) PTHR11668//PTHR11668:SF252 - SERINE/THREONINE PROTEIN PHOSPHATASE // SERINE/THREONINE-PROTEIN PHOSPHATASE BSL2-RELATED	1.34443	0.0615035	6.62995e-07	3.35399	1.32083	S	2	___1	S(0.016)S(0.016)S(0.964)PDVS(0.005)LGK	S(0.016)S(0.016)S(0.964)PDVS(0.005)LGK442;442___1	S(0.016)S(0.016)S(0.964)PDVS(0.005)LGK___1S1.74588	4	3	4	3	2	4	362	PF00149;PF13418	PTHR11668;PTHR11668:SF252	KOG0374	3.1.3.16		GO:0004721;GO:0009742;GO:0016787		brassinosteroid mediated signaling pathway;hydrolase activity;phosphoprotein phosphatase activity	17.3.2.1	hormone metabolism.brassinosteroid.signal transduction.BRI	Protein Phosphatase 1 beta	brassinosteroid mediated signaling pathway [GO:0009742]	nucleus [GO:0005634]	brassinosteroid mediated signaling pathway [GO:0009742];nucleus [GO:0005634];phosphoprotein phosphatase activity [GO:0004721]	phosphoprotein phosphatase activity [GO:0004721]	GO:0004721;GO:0005634;GO:0009742		CATALYTIC ACTIVITY: Reaction=H2O + O-phospho-L-seryl-[protein] = L-seryl-[protein] + phosphate;CATALYTIC ACTIVITY: Reaction=H2O + O-phospho-L-threonyl-[protein] = L-threonyl-[protein] + phosphate;EC=3.1.3.16;Evidence={ECO:0000256|ARBA:ARBA00001482, ECO:0000256|RuleBase:RU004273};Evidence={ECO:0000256|ARBA:ARBA00001512};Xref=Rhea:RHEA:20629, Rhea:RHEA-COMP:9863, Rhea:RHEA-COMP:11604, ChEBI:CHEBI:1…			3.1.3.16
Cre01.g051100.t1.2		217	0.8363	0.215199	(1 of 1) K06063 - SNW domain-containing protein 1 (SNW1, SKIIP, SKIP)	0.621101	0.0147639	0.0427888	1.78547	1.16086	S	3	___2	GPGS(1)PPVPVLHS(0.991)PPRPLT(0.009)VK	GPGS(1)PPVPVLHS(0.991)PPRPLT(0.009)VK217___2	GPGS(1)PPVPVLHS(0.991)PPRPLT(0.009)VK___2S0.8363	#N/A	#N/A	#N/A	#N/A	#N/A	#N/A	366	PF02731	PTHR12096	KOG2441		K06063	GO:0000398;GO:0005681;GO:0046983		mRNA splicing, via spliceosome;protein dimerization activity;spliceosomal complex	28.1	DNA.synthesis/chromatin structure	chromatin protein family	mRNA splicing, via spliceosome [GO:0000398]	spliceosomal complex [GO:0005681]	mRNA splicing, via spliceosome [GO:0000398];spliceosomal complex [GO:0005681]		GO:0000398;GO:0005681
Cre01.g051100.t1.2		225	0.8363	0.215199	(1 of 1) K06063 - SNW domain-containing protein 1 (SNW1, SKIIP, SKIP)	0.621101	0.0147639	0.0427888	1.78547	1.16086	S	3	___2	GPGS(1)PPVPVLHS(0.982)PPRPLT(0.018)VK	GPGS(1)PPVPVLHS(0.982)PPRPLT(0.018)VK225___2	GPGS(1)PPVPVLHS(0.982)PPRPLT(0.018)VK___2S0.8363	#N/A	#N/A	#N/A	#N/A	#N/A	#N/A	366	PF02731	PTHR12096	KOG2441		K06063	GO:0000398;GO:0005681;GO:0046983		mRNA splicing, via spliceosome;protein dimerization activity;spliceosomal complex	28.1	DNA.synthesis/chromatin structure	chromatin protein family	mRNA splicing, via spliceosome [GO:0000398]	spliceosomal complex [GO:0005681]	mRNA splicing, via spliceosome [GO:0000398];spliceosomal complex [GO:0005681]		GO:0000398;GO:0005681
Cre01.g051100.t1.2		354	1.98289	0.215199	(1 of 1) K06063 - SNW domain-containing protein 1 (SNW1, SKIIP, SKIP)	1.76769	0.000239773	0.0427888	3.95284	1.16086	S	2	___1	AEGS(1)LPGPPPGPPPR	AEGS(1)LPGPPPGPPPR354___1	AEGS(1)LPGPPPGPPPR___1S1.98289	4	4	4	4	0	1	366	PF02731	PTHR12096	KOG2441		K06063	GO:0000398;GO:0005681;GO:0046983		mRNA splicing, via spliceosome;protein dimerization activity;spliceosomal complex	28.1	DNA.synthesis/chromatin structure	chromatin protein family	mRNA splicing, via spliceosome [GO:0000398]	spliceosomal complex [GO:0005681]	mRNA splicing, via spliceosome [GO:0000398];spliceosomal complex [GO:0005681]		GO:0000398;GO:0005681
Cre01.g051450.t1.1		24	-1.10411	NaN	(1 of 2) PTHR13286 - SAP30	NaN	0.0033614	NaN	0.465189		S	2	___1	ANDAFVAAAS(1)S(1)DDEGGR	ANDAFVAAAS(1)S(1)DDEGGR24___1	ANDAFVAAAS(1)S(1)DDEGGR___1S-1.10411	4	4	4	4	4	4	369	PF13867	PTHR13286				GO:0005515		protein binding	35.2	not assigned.unknown	endoplasmic reticulum retention defective 2B (AT3G25040 similarity)	regulation of transcription, DNA-templated [GO:0006355]	histone deacetylase complex [GO:0000118]	histone deacetylase complex [GO:0000118];regulation of transcription, DNA-templated [GO:0006355];transcription coregulator activity [GO:0003712]	transcription coregulator activity [GO:0003712]	GO:0000118;GO:0003712;GO:0006355
Cre01.g051950.t1.2	ASP2	691	0.399943	0.566343	ASP2|Pepsin-type aspartyl protease___(1 of 2) 3.4.23.12 - Nepenthesin / Nepenthes aspartic proteinase	-0.1664	0.210418	5.83996e-05	1.31946	1.48077	S	2	___1	ARS(1)AQDETELAPLAGAK	ARS(1)AQDETELAPLAGAK691___1	ARS(1)AQDETELAPLAGAK___1S0.399943	3	4	2	3	1	4	372	PF14541	PTHR13683;PTHR13683:SF253	KOG1339	3.4.23.12		GO:0004190;GO:0006508		aspartic-type endopeptidase activity;proteolysis	27.3.99	RNA.regulation of transcription.unclassified	Pepsin-type aspartyl protease		integral component of membrane [GO:0016021]	aspartic-type endopeptidase activity [GO:0004190];integral component of membrane [GO:0016021]	aspartic-type endopeptidase activity [GO:0004190]	GO:0004190;GO:0016021
Cre01.g052000.t1.2		340	0.496112	-0.624736	(1 of 1) PTHR13748:SF31 - COBW DOMAIN-CONTAINING PROTEIN 1	1.12085	0.16482	5.16e-05	1.41041	0.648538	S	2	___1	DLS(1)PAGSLAPVSPLMAAATAAAGR	DLS(1)PAGSLAPVSPLMAAATAAAGR340___1	DLS(1)PAGSLAPVSPLMAAATAAAGR___1S0.496112	4	4	4	4	4	4	373	PF02492;PF07683	PTHR13748;PTHR13748:SF31	KOG2743						35.1	not assigned.no ontology	Cobalamin biosynthesis CobW-like protein		cytoplasm [GO:0005737]	cytoplasm [GO:0005737]		GO:0005737
Cre01.g052250.t1.2	TRXx	42	1.91083	-0.250194	TRXx|Thioredoxin x, chloroplastic___(1 of 1) PTHR10438//PTHR10438:SF270 - THIOREDOXIN // THIOREDOXIN X, CHLOROPLASTIC	2.16103	0.0174072	0.000493197	3.76025	0.840783	S	2	___1	VANVTEAS(1)FDDEVLK	VANVTEAS(1)FDDEVLK42___1	VANVTEAS(1)FDDEVLK___1S1.91083	4	3	3	0	1	3	377	PF00085	PTHR10438;PTHR10438:SF270	KOG0910	1.8.1.8	K03671	GO:0006662;GO:0015035;GO:0045454		cell redox homeostasis;glycerol ether metabolic process;protein disulfide oxidoreductase activity	21.1	redox.thioredoxin	thioredoxin X (AT1G50320 similarity)	cell redox homeostasis [GO:0045454];glycerol ether metabolic process [GO:0006662]	cytoplasm [GO:0005737]	cell redox homeostasis [GO:0045454];cytoplasm [GO:0005737];glycerol ether metabolic process [GO:0006662];oxidoreductase activity, acting on a sulfur group of donors, disulfide as acceptor [GO:0016671];protein disulfide oxidoreductase activity [GO:0015035];protein-disulfide reductase activity [GO:0047134]	oxidoreductase activity, acting on a sulfur group of donors, disulfide as acceptor [GO:0016671];protein disulfide oxidoreductase activity [GO:0015035];protein-disulfide reductase activity [GO:0047134]	GO:0005737;GO:0006662;GO:0015035;GO:0016671;GO:0045454;GO:0047134										TRXx
Cre01.g053250.t1.1		1049	-0.944609	NaN	(1 of 2) KOG1513 - Nuclear helicase MOP-3/SNO (DEAD-box superfamily)	NaN	0.0696081	NaN	0.51957		S	3	___1	GAAAAAAGGNS(1)S(1)DAEAEVAELAEAEAAGGAHR	GAAAAAAGGNS(1)S(1)DAEAEVAELAEAEAAGGAHR1049___1	GAAAAAAGGNS(1)S(1)DAEAEVAELAEAEAAGGAHR___1S-0.944609	4	2	4	4	4	4	381	PF13871;PF13872	PTHR12706;PTHR12706:SF13	KOG1513			GO:0006355;GO:0042309;GO:0050825;GO:0050826		homoiothermy;ice binding;regulation of transcription, DNA-templated;response to freezing	33.99	development.unspecified	RING/FYVE/PHD zinc finger superfamily protein	regulation of transcription, DNA-templated [GO:0006355]	nucleus [GO:0005634]	chromatin DNA binding [GO:0031490];histone binding [GO:0042393];nucleus [GO:0005634];regulation of transcription, DNA-templated [GO:0006355]	chromatin DNA binding [GO:0031490];histone binding [GO:0042393]	GO:0005634;GO:0006355;GO:0031490;GO:0042393
Cre01.g053250.t1.1		1048	-0.937839	NaN	(1 of 2) KOG1513 - Nuclear helicase MOP-3/SNO (DEAD-box superfamily)	NaN	0.063087	NaN	0.522014		S	3	___1	GAAAAAAGGNS(1)S(1)DAEAEVAELAEAEAAGGAHR	GAAAAAAGGNS(1)S(1)DAEAEVAELAEAEAAGGAHR1048___1	GAAAAAAGGNS(1)S(1)DAEAEVAELAEAEAAGGAHR___1S-0.937839	4	2	4	4	4	4	381	PF13871;PF13872	PTHR12706;PTHR12706:SF13	KOG1513			GO:0006355;GO:0042309;GO:0050825;GO:0050826		homoiothermy;ice binding;regulation of transcription, DNA-templated;response to freezing	33.99	development.unspecified	RING/FYVE/PHD zinc finger superfamily protein	regulation of transcription, DNA-templated [GO:0006355]	nucleus [GO:0005634]	chromatin DNA binding [GO:0031490];histone binding [GO:0042393];nucleus [GO:0005634];regulation of transcription, DNA-templated [GO:0006355]	chromatin DNA binding [GO:0031490];histone binding [GO:0042393]	GO:0005634;GO:0006355;GO:0031490;GO:0042393
Cre01.g053450.t1.1	CYA1	2603	-0.623433	NaN	CYA1|Nucleotidyl cyclase___(1 of 1) PTHR16305 - TESTICULAR SOLUBLE ADENYLYL CYCLASE	NaN	0.0139933	NaN	0.649124		S	2	___1	IDGTDQS(1)FTAVGSAFK	IDGTDQS(1)FTAVGSAFK2603___1	IDGTDQS(1)FTAVGSAFK___1S-0.623433	4	4	4	4	4	4	383	PF00211	PTHR16305;PTHR16305:SF26		4.6.1.2		GO:0009190;GO:0016849;GO:0035556;GO:0042309;GO:0050825;GO:0050826		cyclic nucleotide biosynthetic process;homoiothermy;ice binding;intracellular signal transduction;phosphorus-oxygen lyase activity;response to freezing	35.2	not assigned.unknown	RNI-like superfamily protein	cyclic nucleotide biosynthetic process [GO:0009190];intracellular signal transduction [GO:0035556]		cyclic nucleotide biosynthetic process [GO:0009190];intracellular signal transduction [GO:0035556]		GO:0009190;GO:0035556
Cre01.g054150.t1.2	NTRC1	414	-1.24226	-0.0518217	NTRC1|NADPH-dependent thioredoxin reductase___(1 of 1) PTHR22912:SF48 - NADPH-DEPENDENT THIOREDOXIN REDUCTASE 3	-1.19044	0.169839	0.145219	0.42271	0.964717	S	2	___1	AT(0.009)S(0.902)S(0.089)IDTPETFDLSADKHK	AT(0.009)S(0.902)S(0.089)IDTPETFDLSADKHK414___1	AT(0.009)S(0.902)S(0.089)IDTPETFDLSADKHK___1S-1.24226	3	3	2	4	2	4	387	PF00070;PF00085	PTHR22912;PTHR22912:SF48	KOG0404	1.8.1.9	K00384	GO:0004791;GO:0005737;GO:0016491;GO:0019430;GO:0045454;GO:0055114		cell redox homeostasis;cytoplasm;oxidation-reduction process;oxidoreductase activity;removal of superoxide radicals;thioredoxin-disulfide reductase activity	21.1	redox.thioredoxin	NADPH-dependent thioredoxin reductase C (AT2G41680 similarity)	cell redox homeostasis [GO:0045454];hydrogen peroxide catabolic process [GO:0042744];regulation of chlorophyll biosynthetic process [GO:0010380];regulation of starch biosynthetic process [GO:0010581];removal of superoxide radicals [GO:0019430]	chloroplast stroma [GO:0009570]	cell redox homeostasis [GO:0045454];chloroplast stroma [GO:0009570];enzyme activator activity [GO:0008047];hydrogen peroxide catabolic process [GO:0042744];oxidoreductase activity, acting on a sulfur group of donors, disulfide as acceptor [GO:0016671];regulation of chlorophyll biosynthetic process [GO:0010380];regulation of starch biosynthetic process [GO:0010581];removal of superoxide radicals […	enzyme activator activity [GO:0008047];oxidoreductase activity, acting on a sulfur group of donors, disulfide as acceptor [GO:0016671];thioredoxin-disulfide reductase activity [GO:0004791]	GO:0004791;GO:0008047;GO:0009570;GO:0010380;GO:0010581;GO:0016671;GO:0019430;GO:0042744;GO:0045454		CATALYTIC ACTIVITY: Reaction=[thioredoxin]-dithiol + NADP(+) = [thioredoxin]-disulfide + H(+) + NADPH;EC=1.8.1.9;Evidence={ECO:0000256|ARBA:ARBA00000849, ECO:0000256|RuleBase:RU003880};Xref=Rhea:RHEA:20345, Rhea:RHEA-COMP:10698, Rhea:RHEA-COMP:10700, ChEBI:CHEBI:15378, ChEBI:CHEBI:29950, ChEBI:CHEBI:50058, ChEBI:CHEBI:57783, ChEBI:CHEBI:58349	COFACTOR: Name=FAD;Evidence={ECO:0000256|RuleBase:RU003881};Note=Binds 1 FAD per subunit. {ECO:0000256|RuleBase:RU003881};Xref=ChEBI:CHEBI:57692		1.8.1.9
Cre01.g054150.t1.2	NTRC1	415	2.70642	-0.0518217	NTRC1|NADPH-dependent thioredoxin reductase___(1 of 1) PTHR22912:SF48 - NADPH-DEPENDENT THIOREDOXIN REDUCTASE 3	2.75824	0.0194022	0.145219	6.527	0.964717	S	2	___1	ATS(0.007)S(0.993)IDTPETFDLSADK	ATS(0.007)S(0.993)IDTPETFDLSADK415___1	ATS(0.007)S(0.993)IDTPETFDLSADK___1S2.70642	4	4	4	2	4	4	387	PF00070;PF00085	PTHR22912;PTHR22912:SF48	KOG0404	1.8.1.9	K00384	GO:0004791;GO:0005737;GO:0016491;GO:0019430;GO:0045454;GO:0055114		cell redox homeostasis;cytoplasm;oxidation-reduction process;oxidoreductase activity;removal of superoxide radicals;thioredoxin-disulfide reductase activity	21.1	redox.thioredoxin	NADPH-dependent thioredoxin reductase C (AT2G41680 similarity)	cell redox homeostasis [GO:0045454];hydrogen peroxide catabolic process [GO:0042744];regulation of chlorophyll biosynthetic process [GO:0010380];regulation of starch biosynthetic process [GO:0010581];removal of superoxide radicals [GO:0019430]	chloroplast stroma [GO:0009570]	cell redox homeostasis [GO:0045454];chloroplast stroma [GO:0009570];enzyme activator activity [GO:0008047];hydrogen peroxide catabolic process [GO:0042744];oxidoreductase activity, acting on a sulfur group of donors, disulfide as acceptor [GO:0016671];regulation of chlorophyll biosynthetic process [GO:0010380];regulation of starch biosynthetic process [GO:0010581];removal of superoxide radicals […	enzyme activator activity [GO:0008047];oxidoreductase activity, acting on a sulfur group of donors, disulfide as acceptor [GO:0016671];thioredoxin-disulfide reductase activity [GO:0004791]	GO:0004791;GO:0008047;GO:0009570;GO:0010380;GO:0010581;GO:0016671;GO:0019430;GO:0042744;GO:0045454		CATALYTIC ACTIVITY: Reaction=[thioredoxin]-dithiol + NADP(+) = [thioredoxin]-disulfide + H(+) + NADPH;EC=1.8.1.9;Evidence={ECO:0000256|ARBA:ARBA00000849, ECO:0000256|RuleBase:RU003880};Xref=Rhea:RHEA:20345, Rhea:RHEA-COMP:10698, Rhea:RHEA-COMP:10700, ChEBI:CHEBI:15378, ChEBI:CHEBI:29950, ChEBI:CHEBI:50058, ChEBI:CHEBI:57783, ChEBI:CHEBI:58349	COFACTOR: Name=FAD;Evidence={ECO:0000256|RuleBase:RU003881};Note=Binds 1 FAD per subunit. {ECO:0000256|RuleBase:RU003881};Xref=ChEBI:CHEBI:57692		1.8.1.9
Cre01.g054800.t1.2		267	1.04797	0.00818833	(1 of 1) PTHR23339//PTHR23339:SF54 - TYROSINE SPECIFIC PROTEIN PHOSPHATASE AND DUAL SPECIFICITY PROTEIN PHOSPHATASE // PALADIN	1.03978	0.0460045	0.214947	2.06762	1.00569	S	2	___1	NNMPLS(0.993)PAGS(0.007)GADR	NNMPLS(0.993)PAGS(0.007)GADR267___1	NNMPLS(0.993)PAGS(0.007)GADR___1S1.04797	4	3	2	0	0	2	389	PF14566	PTHR23339;PTHR23339:SF54							29.4	protein.postranslational modification	calcium-dependent protein kinase 23		cytoplasm [GO:0005737]	cytoplasm [GO:0005737];protein tyrosine phosphatase activity [GO:0004725]	protein tyrosine phosphatase activity [GO:0004725]	GO:0004725;GO:0005737
Cre01.g054800.t1.2		900	2.87693	0.00818833	(1 of 1) PTHR23339//PTHR23339:SF54 - TYROSINE SPECIFIC PROTEIN PHOSPHATASE AND DUAL SPECIFICITY PROTEIN PHOSPHATASE // PALADIN	2.86874	8.06993e-05	0.214947	7.34585	1.00569	T	4	___1	EAPHSHHQAAAAAAAAAAAAGQAPPAT(0.829)PT(0.171)R	EAPHSHHQAAAAAAAAAAAAGQAPPAT(0.829)PT(0.171)R900___1	EAPHSHHQAAAAAAAAAAAAGQAPPAT(0.829)PT(0.171)R___1T2.87693	2	4	3	2	0	1	389	PF14566	PTHR23339;PTHR23339:SF54							29.4	protein.postranslational modification	calcium-dependent protein kinase 23		cytoplasm [GO:0005737]	cytoplasm [GO:0005737];protein tyrosine phosphatase activity [GO:0004725]	protein tyrosine phosphatase activity [GO:0004725]	GO:0004725;GO:0005737
Cre01.g055400.t1.2		357	0.358165	NaN	(1 of 1) PTHR23216 - NUCLEOLAR AND COILED-BODY PHOSPHOPROTEIN 1	NaN	0.202757	NaN	1.28179		S	2	___1	GGNIDPHATFSTKFES(1)DDE	GGNIDPHATFSTKFES(1)DDE357___1	GGNIDPHATFSTKFES(1)DDE___1S0.358165	4	4	4	4	3	4	392	PF05022	PTHR23216							35.2	not assigned.unknown	GIF3-like protein		nucleolus [GO:0005730]	nucleolus [GO:0005730]		GO:0005730
Cre01.g055420.t1.1		168	-0.489724	-0.126084	(1 of 1) K04354 - serine/threonine-protein phosphatase 2A regulatory subunit B (PPP2R2)	-0.363639	0.166651	0.0505057	0.712161	0.916315	S	2	___1	PNALANS(0.987)PVS(0.013)LR	PNALANS(0.987)PVS(0.013)LR168___1	PNALANS(0.987)PVS(0.013)LR___1S-0.489724	2	3	1	3	4	2	395		PTHR11871			K04354	GO:0000159;GO:0005515;GO:0008601		protein binding;protein phosphatase type 2A complex;protein phosphatase type 2A regulator activity	29.4	protein.postranslational modification	Protein phosphatase 2A%2C regulatory subunit PR55 (AT1G17720 similarity)	peptidyl-serine dephosphorylation [GO:0070262]	cytosol [GO:0005829];protein phosphatase type 2A complex [GO:0000159]	cytosol [GO:0005829];peptidyl-serine dephosphorylation [GO:0070262];protein phosphatase regulator activity [GO:0019888];protein phosphatase type 2A complex [GO:0000159]	protein phosphatase regulator activity [GO:0019888]	GO:0000159;GO:0005829;GO:0019888;GO:0070262						FUNCTIOThe B regulatory subunit may modulate substrate selectivity and catalytic activity, and also may direct the localization of the catalytic enzyme to a particular subcellular compartment. {ECO:0000256|ARBA:ARBA00002447}.				PP2A1
Cre01.g055420.t1.1		171	-0.0707061	-0.126084	(1 of 1) K04354 - serine/threonine-protein phosphatase 2A regulatory subunit B (PPP2R2)	0.0553781	0.297104	0.0505057	0.952172	0.916315	S	2	___1	PNALANS(0.023)PVS(0.977)LR	PNALANS(0.023)PVS(0.977)LR171___1	PNALANS(0.023)PVS(0.977)LR___1S-0.0707061	3	4	2	2	3	3	395		PTHR11871			K04354	GO:0000159;GO:0005515;GO:0008601		protein binding;protein phosphatase type 2A complex;protein phosphatase type 2A regulator activity	29.4	protein.postranslational modification	Protein phosphatase 2A%2C regulatory subunit PR55 (AT1G17720 similarity)	peptidyl-serine dephosphorylation [GO:0070262]	cytosol [GO:0005829];protein phosphatase type 2A complex [GO:0000159]	cytosol [GO:0005829];peptidyl-serine dephosphorylation [GO:0070262];protein phosphatase regulator activity [GO:0019888];protein phosphatase type 2A complex [GO:0000159]	protein phosphatase regulator activity [GO:0019888]	GO:0000159;GO:0005829;GO:0019888;GO:0070262						FUNCTIOThe B regulatory subunit may modulate substrate selectivity and catalytic activity, and also may direct the localization of the catalytic enzyme to a particular subcellular compartment. {ECO:0000256|ARBA:ARBA00002447}.				PP2A1
Cre01.g055420.t1.1		159	0.373413	-0.126084	(1 of 1) K04354 - serine/threonine-protein phosphatase 2A regulatory subunit B (PPP2R2)	0.499497	0.125224	0.0505057	1.29541	0.916315	S	3	___1	NNGGTANS(1)PRPNALANSPVSLR	NNGGTANS(1)PRPNALANSPVSLR159___1	NNGGTANS(1)PRPNALANSPVSLR___1S0.373413	4	4	4	4	4	4	395		PTHR11871			K04354	GO:0000159;GO:0005515;GO:0008601		protein binding;protein phosphatase type 2A complex;protein phosphatase type 2A regulator activity	29.4	protein.postranslational modification	Protein phosphatase 2A%2C regulatory subunit PR55 (AT1G17720 similarity)	peptidyl-serine dephosphorylation [GO:0070262]	cytosol [GO:0005829];protein phosphatase type 2A complex [GO:0000159]	cytosol [GO:0005829];peptidyl-serine dephosphorylation [GO:0070262];protein phosphatase regulator activity [GO:0019888];protein phosphatase type 2A complex [GO:0000159]	protein phosphatase regulator activity [GO:0019888]	GO:0000159;GO:0005829;GO:0019888;GO:0070262						FUNCTIOThe B regulatory subunit may modulate substrate selectivity and catalytic activity, and also may direct the localization of the catalytic enzyme to a particular subcellular compartment. {ECO:0000256|ARBA:ARBA00002447}.				PP2A1
Cre01.g055420.t1.1		185	0.692578	-0.126084	(1 of 1) K04354 - serine/threonine-protein phosphatase 2A regulatory subunit B (PPP2R2)	0.818662	0.110597	0.0505057	1.61617	0.916315	S	2	___1	VT(0.003)S(0.914)T(0.082)EVLLAAR	VT(0.003)S(0.914)T(0.082)EVLLAAR185___1	VT(0.003)S(0.914)T(0.082)EVLLAAR___1S0.692578	4	4	4	4	4	2	395		PTHR11871			K04354	GO:0000159;GO:0005515;GO:0008601		protein binding;protein phosphatase type 2A complex;protein phosphatase type 2A regulator activity	29.4	protein.postranslational modification	Protein phosphatase 2A%2C regulatory subunit PR55 (AT1G17720 similarity)	peptidyl-serine dephosphorylation [GO:0070262]	cytosol [GO:0005829];protein phosphatase type 2A complex [GO:0000159]	cytosol [GO:0005829];peptidyl-serine dephosphorylation [GO:0070262];protein phosphatase regulator activity [GO:0019888];protein phosphatase type 2A complex [GO:0000159]	protein phosphatase regulator activity [GO:0019888]	GO:0000159;GO:0005829;GO:0019888;GO:0070262						FUNCTIOThe B regulatory subunit may modulate substrate selectivity and catalytic activity, and also may direct the localization of the catalytic enzyme to a particular subcellular compartment. {ECO:0000256|ARBA:ARBA00002447}.				PP2A1
Cre01.g055420.t1.1		168	1.04205	-0.126084	(1 of 1) K04354 - serine/threonine-protein phosphatase 2A regulatory subunit B (PPP2R2)	1.16813	0.0674963	0.0505057	2.05915	0.916315	S	2	___2	PNALANS(0.987)PVS(0.013)LR	PNALANS(0.987)PVS(0.013)LR168___2	PNALANS(0.987)PVS(0.013)LR___2S1.04205	3	4	2	0	4	0	395		PTHR11871			K04354	GO:0000159;GO:0005515;GO:0008601		protein binding;protein phosphatase type 2A complex;protein phosphatase type 2A regulator activity	29.4	protein.postranslational modification	Protein phosphatase 2A%2C regulatory subunit PR55 (AT1G17720 similarity)	peptidyl-serine dephosphorylation [GO:0070262]	cytosol [GO:0005829];protein phosphatase type 2A complex [GO:0000159]	cytosol [GO:0005829];peptidyl-serine dephosphorylation [GO:0070262];protein phosphatase regulator activity [GO:0019888];protein phosphatase type 2A complex [GO:0000159]	protein phosphatase regulator activity [GO:0019888]	GO:0000159;GO:0005829;GO:0019888;GO:0070262						FUNCTIOThe B regulatory subunit may modulate substrate selectivity and catalytic activity, and also may direct the localization of the catalytic enzyme to a particular subcellular compartment. {ECO:0000256|ARBA:ARBA00002447}.				PP2A1
Cre01.g055420.t1.1		159	1.35609	-0.126084	(1 of 1) K04354 - serine/threonine-protein phosphatase 2A regulatory subunit B (PPP2R2)	1.48218	0.0289021	0.0505057	2.5599	0.916315	S	3	___2	NNGGTANS(1)PRPNALANSPVSLR	NNGGTANS(1)PRPNALANSPVSLR159___2	NNGGTANS(1)PRPNALANSPVSLR___2S1.35609	3	4	2	0	4	0	395		PTHR11871			K04354	GO:0000159;GO:0005515;GO:0008601		protein binding;protein phosphatase type 2A complex;protein phosphatase type 2A regulator activity	29.4	protein.postranslational modification	Protein phosphatase 2A%2C regulatory subunit PR55 (AT1G17720 similarity)	peptidyl-serine dephosphorylation [GO:0070262]	cytosol [GO:0005829];protein phosphatase type 2A complex [GO:0000159]	cytosol [GO:0005829];peptidyl-serine dephosphorylation [GO:0070262];protein phosphatase regulator activity [GO:0019888];protein phosphatase type 2A complex [GO:0000159]	protein phosphatase regulator activity [GO:0019888]	GO:0000159;GO:0005829;GO:0019888;GO:0070262						FUNCTIOThe B regulatory subunit may modulate substrate selectivity and catalytic activity, and also may direct the localization of the catalytic enzyme to a particular subcellular compartment. {ECO:0000256|ARBA:ARBA00002447}.				PP2A1
Cre01.g061077.t1.1	CGL93	164	0.967524	0.162983	CGL93|predicted protein___(1 of 1) PTHR31096//PTHR31096:SF14 - FAMILY NOT NAMED // ACT DOMAIN-CONTAINING PROTEIN	0.804541	0.141989	0.0144501	1.95548	1.1196	T	3	___1	MTILNSLVDKFPEVGEAFAS(0.002)GS(0.04)KT(0.953)DS(0.005)EPNK	MTILNSLVDKFPEVGEAFAS(0.002)GS(0.04)KT(0.953)DS(0.005)EPNK164___1	MTILNSLVDKFPEVGEAFAS(0.002)GS(0.04)KT(0.953)DS(0.005)EPNK___1T0.967524	3	4	4	4	2	3	401		PTHR31096;PTHR31096:SF14				GO:0008152;GO:0016597		amino acid binding;metabolic process	13	amino acid metabolism	ACT domain-containing protein (AT5G04740 similarity)
Cre01.g063997.t1.1		334	2.64802	0.0386485	(1 of 1) PTHR12854 - ATAXIN 2-RELATED	2.60937	4.31996e-06	0.15977	6.26806	1.02715	S	2	___1	AGS(1)GVAAVAGGLSVAHQK	AGS(1)GVAAVAGGLSVAHQK334___1	AGS(1)GVAAVAGGLSVAHQK___1S2.64802	4	3	4	0	0	0	406	PF06741;PF14438	PTHR12854							35.1.41	not assigned.no ontology.hydroxyproline rich proteins	CTC-interacting domain 4	regulation of cytoplasmic mRNA processing body assembly [GO:0010603];stress granule assembly [GO:0034063]	cytoplasmic stress granule [GO:0010494]	cytoplasmic stress granule [GO:0010494];regulation of cytoplasmic mRNA processing body assembly [GO:0010603];RNA binding [GO:0003723];stress granule assembly [GO:0034063]	RNA binding [GO:0003723]	GO:0003723;GO:0010494;GO:0010603;GO:0034063
Cre01.g063997.t1.1;Cre01.g063997.t2.1		159;159	0.461777	0.0386485	(1 of 1) PTHR12854 - ATAXIN 2-RELATED	0.423128	0.245378	0.15977	1.37724	1.02715	S	2	___1	SDVGFETDAAIS(1)R	SDVGFETDAAIS(1)R159;159___1	SDVGFETDAAIS(1)R___1S0.461777	4	4	3	4	1	3	406	PF06741;PF14438	PTHR12854							35.1.41	not assigned.no ontology.hydroxyproline rich proteins	CTC-interacting domain 4	regulation of cytoplasmic mRNA processing body assembly [GO:0010603];stress granule assembly [GO:0034063]	cytoplasmic stress granule [GO:0010494]	cytoplasmic stress granule [GO:0010494];regulation of cytoplasmic mRNA processing body assembly [GO:0010603];RNA binding [GO:0003723];stress granule assembly [GO:0034063]	RNA binding [GO:0003723]	GO:0003723;GO:0010494;GO:0010603;GO:0034063
Cre01.g065822.t1.1	IFT122	1215	1.36844	-0.0132995	IFT122|Intraflagellar Transport Protein___(1 of 1) PTHR12764//PTHR12764:SF4 - WD REPEAT DOMAIN-RELATED // INTRAFLAGELLAR TRANSPORT PROTEIN 122 HOMOLOG	1.38174	0.013736	0.20503	2.58191	0.990824	S	2	___1	LGGPLGS(1)AR	LGGPLGS(1)AR1215___1	LGGPLGS(1)AR___1S1.36844	4	4	3	4	4	0	407	PF00400	PTHR12764;PTHR12764:SF4				GO:0005515		protein binding	35.2	not assigned.unknown	Transducin/WD40 repeat-like superfamily protein	intraciliary retrograde transport [GO:0035721];non-motile cilium assembly [GO:1905515];protein localization to cilium [GO:0061512]	intraciliary transport particle A [GO:0030991];motile cilium [GO:0031514];non-motile cilium [GO:0097730]	intraciliary retrograde transport [GO:0035721];intraciliary transport particle A [GO:0030991];motile cilium [GO:0031514];non-motile cilium [GO:0097730];non-motile cilium assembly [GO:1905515];protein localization to cilium [GO:0061512]		GO:0030991;GO:0031514;GO:0035721;GO:0061512;GO:0097730;GO:1905515										IFT122
Cre02.g073250.t1.1		466	0.0212934	NaN	(1 of 1) PTHR11477:SF17 - PROTEIN PARTNER OF SNF	NaN	0.324055	NaN	1.01487		S	2	___1	FGS(0.982)DS(0.018)GAALAAPAVAAGEPGVQR	FGS(0.982)DS(0.018)GAALAAPAVAAGEPGVQR466___1	FGS(0.982)DS(0.018)GAALAAPAVAAGEPGVQR___1S0.0212934	3	4	4	3	3	4	415	PF07500	PTHR11477;PTHR11477:SF17				GO:0005634;GO:0006351;GO:0008270		nucleus;transcription, DNA-templated;zinc ion binding	35.2	not assigned.unknown	SPOC domain / Transcription elongation factor S-II protein	transcription, DNA-templated [GO:0006351]		transcription, DNA-templated [GO:0006351]		GO:0006351
Cre02.g073250.t1.1		468	0.0244232	NaN	(1 of 1) PTHR11477:SF17 - PROTEIN PARTNER OF SNF	NaN	0.322673	NaN	1.01707		S	3	___1	FGS(0.177)DS(0.823)GAALAAPAVAAGEPGVQR	FGS(0.177)DS(0.823)GAALAAPAVAAGEPGVQR468___1	FGS(0.177)DS(0.823)GAALAAPAVAAGEPGVQR___1S0.0244232	4	4	4	3	4	4	415	PF07500	PTHR11477;PTHR11477:SF17				GO:0005634;GO:0006351;GO:0008270		nucleus;transcription, DNA-templated;zinc ion binding	35.2	not assigned.unknown	SPOC domain / Transcription elongation factor S-II protein	transcription, DNA-templated [GO:0006351]		transcription, DNA-templated [GO:0006351]		GO:0006351
Cre02.g073500.t1.1	FAP241	49	-1.2566	NaN	FAP241|Flagellar Associated Protein 241	NaN	0.0566461	NaN	0.418529		T	3	___2	AQT(0.212)S(0.55)GT(0.639)LRT(0.546)AGGT(0.053)ALDPLAQQLILK	AQT(0.212)S(0.55)GT(0.639)LRT(0.546)AGGT(0.053)ALDPLAQQLILK49___2	AQT(0.212)S(0.55)GT(0.639)LRT(0.546)AGGT(0.053)ALDPLAQQLILK___2T-1.2566	2	2	2	3	4	4	417									35.2	not assigned.unknown	Flagellar Associated Protein
Cre02.g073500.t1.1	FAP241	52	-0.26845	NaN	FAP241|Flagellar Associated Protein 241	NaN	0.26269	NaN	0.830211		T	2	___2	T(0.953)AGGT(0.047)ALDPLAQQLILK	T(0.953)AGGT(0.047)ALDPLAQQLILK52___2	T(0.953)AGGT(0.047)ALDPLAQQLILK___2T-0.26845	4	3	2	3	3	4	417									35.2	not assigned.unknown	Flagellar Associated Protein
Cre02.g073500.t1.1	FAP241	16	0.879556	NaN	FAP241|Flagellar Associated Protein 241	NaN	0.0464547	NaN	1.83981		S	2	___1	GLAVLGS(0.986)APPT(0.014)R	GLAVLGS(0.986)APPT(0.014)R16___1	GLAVLGS(0.986)APPT(0.014)R___1S0.879556	4	3	2	1	4	1	417									35.2	not assigned.unknown	Flagellar Associated Protein
Cre02.g073750.t1.2	KLP1	457	-0.93354	0.688393	KLP1|Kinesin motor protein___(1 of 3) K10397 - kinesin family member 6/9 (KIF6_9)	-1.62193	0.000959577	0.000695296	0.523572	1.61149	S	2	___1	GGDS(1)AGPSGVGDVDLR	GGDS(1)AGPSGVGDVDLR457___1	GGDS(1)AGPSGVGDVDLR___1S-0.93354	4	4	4	4	4	4	420	PF00225	PTHR24115;PTHR24115:SF191	KOG4280	3.6.4.4	K10397	GO:0003777;GO:0005524;GO:0005871;GO:0007018;GO:0008017		ATP binding;kinesin complex;microtubule binding;microtubule motor activity;microtubule-based movement	31.1	cell.organisation	Kinesin motor protein, kinesin-9 (Kif9) family	microtubule-based movement [GO:0007018]	kinesin complex [GO:0005871];microtubule [GO:0005874]	ATP binding [GO:0005524];ATPase activity [GO:0016887];kinesin complex [GO:0005871];microtubule [GO:0005874];microtubule binding [GO:0008017];microtubule motor activity [GO:0003777];microtubule-based movement [GO:0007018]	ATP binding [GO:0005524];ATPase activity [GO:0016887];microtubule binding [GO:0008017];microtubule motor activity [GO:0003777]	GO:0003777;GO:0005524;GO:0005871;GO:0005874;GO:0007018;GO:0008017;GO:0016887								/evidence=ECO:0000256|PROSITE-ProRule:PRU00283;/note=ATP;NP_BIND 91..98		KLP1
Cre02.g073750.t1.2	KLP1	493	1.89925	0.688393	KLP1|Kinesin motor protein___(1 of 3) K10397 - kinesin family member 6/9 (KIF6_9)	1.21086	0.0115486	0.000695296	3.73019	1.61149	S	2	___1	SELGS(1)PGAGASGAEALGEPR	SELGS(1)PGAGASGAEALGEPR493___1	SELGS(1)PGAGASGAEALGEPR___1S1.89925	4	4	4	4	3	3	420	PF00225	PTHR24115;PTHR24115:SF191	KOG4280	3.6.4.4	K10397	GO:0003777;GO:0005524;GO:0005871;GO:0007018;GO:0008017		ATP binding;kinesin complex;microtubule binding;microtubule motor activity;microtubule-based movement	31.1	cell.organisation	Kinesin motor protein, kinesin-9 (Kif9) family	microtubule-based movement [GO:0007018]	kinesin complex [GO:0005871];microtubule [GO:0005874]	ATP binding [GO:0005524];ATPase activity [GO:0016887];kinesin complex [GO:0005871];microtubule [GO:0005874];microtubule binding [GO:0008017];microtubule motor activity [GO:0003777];microtubule-based movement [GO:0007018]	ATP binding [GO:0005524];ATPase activity [GO:0016887];microtubule binding [GO:0008017];microtubule motor activity [GO:0003777]	GO:0003777;GO:0005524;GO:0005871;GO:0005874;GO:0007018;GO:0008017;GO:0016887								/evidence=ECO:0000256|PROSITE-ProRule:PRU00283;/note=ATP;NP_BIND 91..98		KLP1
Cre02.g074950.t1.1		100	1.00612	NaN	(1 of 5) PTHR10351:SF42 - LD40663P	NaN	0.141879	NaN	2.0085		S	3	___1	EEQLQGS(0.609)RVS(0.391)VEGR	EEQLQGS(0.609)RVS(0.391)VEGR100___1	EEQLQGS(0.609)RVS(0.391)VEGR___1S1.00612	4	2	4	3	2	2	428		PTHR10351;PTHR10351:SF42							35.2	not assigned.unknown	Calcium-dependent lipid-binding (CaLB domain) family protein		membrane [GO:0016020]	membrane [GO:0016020]		GO:0016020
Cre02.g074950.t1.1		103	1.80533	NaN	(1 of 5) PTHR10351:SF42 - LD40663P	NaN	0.038807	NaN	3.49509		S	2	___1	EEQLQGSRVS(1)VEGR	EEQLQGSRVS(1)VEGR103___1	EEQLQGSRVS(1)VEGR___1S1.80533	3	3	4	1	3	2	428		PTHR10351;PTHR10351:SF42							35.2	not assigned.unknown	Calcium-dependent lipid-binding (CaLB domain) family protein		membrane [GO:0016020]	membrane [GO:0016020]		GO:0016020
Cre02.g075350.t3.1;Cre02.g075350.t2.1	CNK1	436;426	1.73957	NaN	CNK1|NimA-related protein kinase___(1 of 2) PTHR24361//PTHR24361:SF410 - MITOGEN-ACTIVATED KINASE KINASE KINASE // SUBFAMILY NOT NAMED	NaN	0.00419875	NaN	3.33936		S	3	___1	VPS(1)GGLNPAAAAAAAAVAAYGQR	VPS(1)GGLNPAAAAAAAAVAAYGQR436;426___1	VPS(1)GGLNPAAAAAAAAVAAYGQR___1S1.73957	4	4	4	4	4	4	431	PF00069	PTHR24361;PTHR24361:SF410	KOG0591	2.7.11.1	K08857	GO:0004672;GO:0004713;GO:0005524;GO:0006468		ATP binding;protein kinase activity;protein phosphorylation;protein tyrosine kinase activity	29.4.1	protein.postranslational modification.kinase	NimA-related protein kinase			ATP binding [GO:0005524];protein serine/threonine kinase activity [GO:0004674]	ATP binding [GO:0005524];protein serine/threonine kinase activity [GO:0004674]	GO:0004674;GO:0005524
Cre02.g076100.t1.1		334	0.383183	NaN	(1 of 36) PTHR18937 - STRUCTURAL MAINTENANCE OF CHROMOSOMES SMC FAMILY MEMBER	NaN	0.153828	NaN	1.30422		S	3	___1	AGS(1)IAGAGGGGSGGGTSGVDMASLEAQVER	AGS(1)IAGAGGGGSGGGTSGVDMASLEAQVER334___1	AGS(1)IAGAGGGGSGGGTSGVDMASLEAQVER___1S0.383183	2	1	3	4	4	4	437		PTHR18937				GO:0000042;GO:0005515		protein binding;protein targeting to Golgi	35.2	not assigned.unknown	Calcium-dependent lipid-binding (CaLB domain) family protein
Cre02.g076100.t1.1		1459	1.06164	NaN	(1 of 36) PTHR18937 - STRUCTURAL MAINTENANCE OF CHROMOSOMES SMC FAMILY MEMBER	NaN	0.0310599	NaN	2.0873		S	2	___1	S(0.5)S(0.5)FDAGASAPSGTER	S(0.5)S(0.5)FDAGASAPSGTER1459___1	S(0.5)S(0.5)FDAGASAPSGTER___1S1.06164	4	2	3	1	3	0	437		PTHR18937				GO:0000042;GO:0005515		protein binding;protein targeting to Golgi	35.2	not assigned.unknown	Calcium-dependent lipid-binding (CaLB domain) family protein
Cre02.g076100.t1.1		1458	1.21821	NaN	(1 of 36) PTHR18937 - STRUCTURAL MAINTENANCE OF CHROMOSOMES SMC FAMILY MEMBER	NaN	0.00351196	NaN	2.32658		S	2	___1	S(0.5)S(0.5)FDAGASAPSGTER	S(0.5)S(0.5)FDAGASAPSGTER1458___1	S(0.5)S(0.5)FDAGASAPSGTER___1S1.21821	4	2	3	1	3	0	437		PTHR18937				GO:0000042;GO:0005515		protein binding;protein targeting to Golgi	35.2	not assigned.unknown	Calcium-dependent lipid-binding (CaLB domain) family protein
Cre02.g076250.t1.1	EFG1	125	-1.93305	-0.333424	EFG1|Chloroplast elongation factor G___(1 of 1) K02355 - elongation factor G (fusA, GFM, EFG)	-1.59962	0.0135098	4.60999e-05	0.261875	0.793651	T	3	___1	IGEVHEGT(0.779)AT(0.221)MDWMVQEQER	IGEVHEGT(0.779)AT(0.221)MDWMVQEQER125___1	IGEVHEGT(0.779)AT(0.221)MDWMVQEQER___1T-1.93305	2	1	2	3	3	4	438	PF00009;PF00679;PF03144;PF03764;PF14492	PTHR23115;PTHR23115:SF66			K02355	GO:0003746;GO:0003924;GO:0005525;GO:0005622;GO:0006414		GTP binding;GTPase activity;intracellular;translation elongation factor activity;translational elongation	29.2.4	protein.synthesis.elongation	Translation elongation factor EFG/EF2 protein (AT1G62750 similarity)	chloroplast organization [GO:0009658];mitochondrial translation [GO:0032543];ribosome disassembly [GO:0032790];seed germination [GO:0009845]	apoplast [GO:0048046];chloroplast envelope [GO:0009941];chloroplast stroma [GO:0009570];mitochondrion [GO:0005739]	apoplast [GO:0048046];ATP binding [GO:0005524];chloroplast envelope [GO:0009941];chloroplast organization [GO:0009658];chloroplast stroma [GO:0009570];GTP binding [GO:0005525];GTPase activity [GO:0003924];mitochondrial translation [GO:0032543];mitochondrion [GO:0005739];ribosome disassembly [GO:0032790];seed germination [GO:0009845];translation elongation factor activity [GO:0003746]	ATP binding [GO:0005524];GTP binding [GO:0005525];GTPase activity [GO:0003924];translation elongation factor activity [GO:0003746]	GO:0003746;GO:0003924;GO:0005524;GO:0005525;GO:0005739;GO:0009570;GO:0009658;GO:0009845;GO:0009941;GO:0032543;GO:0032790;GO:0048046						FUNCTIOChloroplast-localized elongation factor EF-G involved in protein synthesis in plastids. Catalyzes the GTP-dependent ribosomal translocation step during translation elongation. During this step, the ribosome changes from the pre-translocational (PRE) to the post-translocational (POST) state as the newly formed A-site-bound peptidyl-tRNA and P-site-bound deacylated tRNA move to the P and E s…		/evidence=ECO:0000256|HAMAP-Rule:MF_03063;/note=GTP;NP_BIND 159..163;NP_BIND 213..216;NP_BIND 95..102	PATHWAY: Protein biosynthesis;polypeptide chain elongation. {ECO:0000256|HAMAP-Rule:MF_03063}.
Cre02.g076250.t1.1	EFG1	127	1.61104	-0.333424	EFG1|Chloroplast elongation factor G___(1 of 1) K02355 - elongation factor G (fusA, GFM, EFG)	1.94446	3.32001e-05	4.60999e-05	3.05472	0.793651	T	2	___1	IGEVHEGTAT(1)MDWMVQEQER	IGEVHEGTAT(1)MDWMVQEQER127___1	IGEVHEGTAT(1)MDWMVQEQER___1T1.61104	4	4	4	4	4	4	438	PF00009;PF00679;PF03144;PF03764;PF14492	PTHR23115;PTHR23115:SF66			K02355	GO:0003746;GO:0003924;GO:0005525;GO:0005622;GO:0006414		GTP binding;GTPase activity;intracellular;translation elongation factor activity;translational elongation	29.2.4	protein.synthesis.elongation	Translation elongation factor EFG/EF2 protein (AT1G62750 similarity)	chloroplast organization [GO:0009658];mitochondrial translation [GO:0032543];ribosome disassembly [GO:0032790];seed germination [GO:0009845]	apoplast [GO:0048046];chloroplast envelope [GO:0009941];chloroplast stroma [GO:0009570];mitochondrion [GO:0005739]	apoplast [GO:0048046];ATP binding [GO:0005524];chloroplast envelope [GO:0009941];chloroplast organization [GO:0009658];chloroplast stroma [GO:0009570];GTP binding [GO:0005525];GTPase activity [GO:0003924];mitochondrial translation [GO:0032543];mitochondrion [GO:0005739];ribosome disassembly [GO:0032790];seed germination [GO:0009845];translation elongation factor activity [GO:0003746]	ATP binding [GO:0005524];GTP binding [GO:0005525];GTPase activity [GO:0003924];translation elongation factor activity [GO:0003746]	GO:0003746;GO:0003924;GO:0005524;GO:0005525;GO:0005739;GO:0009570;GO:0009658;GO:0009845;GO:0009941;GO:0032543;GO:0032790;GO:0048046						FUNCTIOChloroplast-localized elongation factor EF-G involved in protein synthesis in plastids. Catalyzes the GTP-dependent ribosomal translocation step during translation elongation. During this step, the ribosome changes from the pre-translocational (PRE) to the post-translocational (POST) state as the newly formed A-site-bound peptidyl-tRNA and P-site-bound deacylated tRNA move to the P and E s…		/evidence=ECO:0000256|HAMAP-Rule:MF_03063;/note=GTP;NP_BIND 159..163;NP_BIND 213..216;NP_BIND 95..102	PATHWAY: Protein biosynthesis;polypeptide chain elongation. {ECO:0000256|HAMAP-Rule:MF_03063}.
Cre02.g076350.t1.2	ATPVB	7	-1.52264	0.131271	ATPVB|Vacuolar ATP synthase subunit B___(1 of 1) K02147 - V-type H+-transporting ATPase subunit B (ATPeV1B, ATP6B)	-1.65391	0.0796453	0.0258173	0.348048	1.09526	S	2	___1	AVDALS(0.992)S(0.008)ELAFK	AVDALS(0.992)S(0.008)ELAFK7___1	AVDALS(0.992)S(0.008)ELAFK___1S-1.52264	4	4	3	4	4	2	439	PF00006;PF00306;PF02874	PTHR15184;PTHR15184:SF53		3.6.3.6	K02147	GO:0005524;GO:0015991;GO:0015992;GO:0016820;GO:0033178;GO:0033180;GO:0046034		ATP binding;ATP hydrolysis coupled proton transport;ATP metabolic process;hydrolase activity, acting on acid anhydrides, catalyzing transmembrane movement of substances;proton transport;proton-transporting two-sector ATPase complex, catalytic domain;proton-transporting V-type ATPase, V1 domain	34.1.1.1	transport.p- and v-ATPases.H+-transporting two-sector ATPase.subunit B	ATPase%2C V1 complex%2C subunit B protein (AT4G38510 similarity)	ATP metabolic process [GO:0046034];proton transmembrane transport [GO:1902600]	proton-transporting V-type ATPase, V1 domain [GO:0033180]	ATP binding [GO:0005524];ATP metabolic process [GO:0046034];proton transmembrane transport [GO:1902600];proton-transporting V-type ATPase, V1 domain [GO:0033180]	ATP binding [GO:0005524]	GO:0005524;GO:0033180;GO:0046034;GO:1902600						FUNCTIONon-catalytic subunit of the peripheral V1 complex of vacuolar ATPase. {ECO:0000256|RuleBase:RU366021}.				ATPvB
Cre02.g076900.t1.1	FAP19	837	-1.32807	-0.537018	FAP19|Flagellar Associated Protein 19___(1 of 1) PTHR24353:SF32 - PROTEIN PKG-2, ISOFORM C	-0.791056	0.0325784	1.28e-06	0.398301	0.689194	T	3	___1	DLKPENLLLDT(1)QGYIK	DLKPENLLLDT(1)QGYIK837___1	DLKPENLLLDT(1)QGYIK___1T-1.32807	4	1	1	3	4	4	442	PF00027;PF14531	PTHR24353;PTHR24353:SF32	KOG0614	2.7.11.11	K07376	GO:0004672;GO:0004674;GO:0005524;GO:0006468		ATP binding;protein kinase activity;protein phosphorylation;protein serine/threonine kinase activity	29.2.2	protein.synthesis.ribosome biogenesis	cGMP-dependent protein kinase	peptidyl-serine phosphorylation [GO:0018105];signal transduction [GO:0007165]	cAMP-dependent protein kinase complex [GO:0005952]	ATP binding [GO:0005524];cAMP-dependent protein kinase activity [GO:0004691];cAMP-dependent protein kinase complex [GO:0005952];cGMP binding [GO:0030553];cGMP-dependent protein kinase activity [GO:0004692];peptidyl-serine phosphorylation [GO:0018105];signal transduction [GO:0007165]	ATP binding [GO:0005524];cAMP-dependent protein kinase activity [GO:0004691];cGMP binding [GO:0030553];cGMP-dependent protein kinase activity [GO:0004692]	GO:0004691;GO:0004692;GO:0005524;GO:0005952;GO:0007165;GO:0018105;GO:0030553		CATALYTIC ACTIVITY: Reaction=ATP + L-seryl-[protein] = ADP + H(+) + O-phospho-L-seryl-[protein];CATALYTIC ACTIVITY: Reaction=ATP + L-threonyl-[protein] = ADP + H(+) + O-phospho-L-threonyl-[protein];EC=2.7.11.12;Evidence={ECO:0000256|ARBA:ARBA00000555};Evidence={ECO:0000256|ARBA:ARBA00000962};Xref=Rhea:RHEA:17989, Rhea:RHEA-COMP:9863, Rhea:RHEA-COMP:11604, ChEBI:CHEBI:15378, ChEBI:CHEBI:29999, ChE…			2.7.11.12					CPKG1
Cre02.g076900.t1.1	FAP19	71	-1.02092	-0.537018	FAP19|Flagellar Associated Protein 19___(1 of 1) PTHR24353:SF32 - PROTEIN PKG-2, ISOFORM C	-0.483902	0.0273351	1.28e-06	0.492802	0.689194	S	2	___1	GQPGDGS(1)GPLQQPSPAMPGAK	GQPGDGS(1)GPLQQPSPAMPGAK71___1	GQPGDGS(1)GPLQQPSPAMPGAK___1S-1.02092	4	4	3	4	4	4	442	PF00027;PF14531	PTHR24353;PTHR24353:SF32	KOG0614	2.7.11.11	K07376	GO:0004672;GO:0004674;GO:0005524;GO:0006468		ATP binding;protein kinase activity;protein phosphorylation;protein serine/threonine kinase activity	29.2.2	protein.synthesis.ribosome biogenesis	cGMP-dependent protein kinase	peptidyl-serine phosphorylation [GO:0018105];signal transduction [GO:0007165]	cAMP-dependent protein kinase complex [GO:0005952]	ATP binding [GO:0005524];cAMP-dependent protein kinase activity [GO:0004691];cAMP-dependent protein kinase complex [GO:0005952];cGMP binding [GO:0030553];cGMP-dependent protein kinase activity [GO:0004692];peptidyl-serine phosphorylation [GO:0018105];signal transduction [GO:0007165]	ATP binding [GO:0005524];cAMP-dependent protein kinase activity [GO:0004691];cGMP binding [GO:0030553];cGMP-dependent protein kinase activity [GO:0004692]	GO:0004691;GO:0004692;GO:0005524;GO:0005952;GO:0007165;GO:0018105;GO:0030553		CATALYTIC ACTIVITY: Reaction=ATP + L-seryl-[protein] = ADP + H(+) + O-phospho-L-seryl-[protein];CATALYTIC ACTIVITY: Reaction=ATP + L-threonyl-[protein] = ADP + H(+) + O-phospho-L-threonyl-[protein];EC=2.7.11.12;Evidence={ECO:0000256|ARBA:ARBA00000555};Evidence={ECO:0000256|ARBA:ARBA00000962};Xref=Rhea:RHEA:17989, Rhea:RHEA-COMP:9863, Rhea:RHEA-COMP:11604, ChEBI:CHEBI:15378, ChEBI:CHEBI:29999, ChE…			2.7.11.12					CPKG1
Cre02.g077401.t1.1		480	-1.41064	NaN	//unknown protein//	NaN	0.0214018	NaN	0.376145		S	2	___1	EADLKAS(1)QTLQAESSK	EADLKAS(1)QTLQAESSK480___1	EADLKAS(1)QTLQAESSK___1S-1.41064	4	2	1	4	3	3	444
Cre02.g077550.t1.2	PHC62	780	-1.7896	0.195577	PHC62|Pherophorin-chlamydomonas homolog 62___(1 of 70) PF12499 - Pherophorin (DUF3707)	-1.98518	0.00167059	0.0471596	0.289252	1.14518	S	3	___1	YATSVS(0.002)S(0.041)GS(0.955)AGDLNRPLAAGS(0.002)LR	YATSVS(0.002)S(0.041)GS(0.955)AGDLNRPLAAGS(0.002)LR780___1	YATSVS(0.002)S(0.041)GS(0.955)AGDLNRPLAAGS(0.002)LR___1S-1.7896	4	3	2	4	3	4	445	PF12499								35.2	not assigned.unknown	SNARE-like superfamily protein (AT5G02280 similarity)		integral component of membrane [GO:0016021]	integral component of membrane [GO:0016021]		GO:0016021
Cre02.g078100.t1.1	EIF5B1	822	-1.23757	-0.216912	EIF5B1|Eukaryotic initiation factor, eIF-5B___(1 of 1) K03243 - translation initiation factor 5B (EIF5B)	-1.02066	0.0253326	0.015366	0.424086	0.860405	S	2	___1	EAS(1)LELPAGEAAEAAAAAEEPAK	EAS(1)LELPAGEAAEAAAAAEEPAK822___1	EAS(1)LELPAGEAAEAAAAAEEPAK___1S-1.23757	4	4	4	3	4	4	452	PF00009;PF01588;PF03144;PF11987	PTHR23115;PTHR23115:SF186		3.6.5.3	K03243	GO:0000049;GO:0003924;GO:0005525		GTP binding;GTPase activity;tRNA binding	29.2.3	protein.synthesis.initiation	Eukaryotic initiation factor, eIF-5B			GTP binding [GO:0005525];GTPase activity [GO:0003924];translation initiation factor activity [GO:0003743];tRNA binding [GO:0000049]	GTP binding [GO:0005525];GTPase activity [GO:0003924];translation initiation factor activity [GO:0003743];tRNA binding [GO:0000049]	GO:0000049;GO:0003743;GO:0003924;GO:0005525			COFACTOR: Name=a monovalent cation;Evidence={ECO:0000256|ARBA:ARBA00001944};Xref=ChEBI:CHEBI:60242
Cre02.g078100.t1.1	EIF5B1	807	-0.642924	-0.216912	EIF5B1|Eukaryotic initiation factor, eIF-5B___(1 of 1) K03243 - translation initiation factor 5B (EIF5B)	-0.426012	0.199899	0.015366	0.640414	0.860405	T	3	___1	T(0.871)GQEAGQEGGADREAS(0.129)LELPAGEAAEAAAAAEEPAK	T(0.871)GQEAGQEGGADREAS(0.129)LELPAGEAAEAAAAAEEPAK807___1	T(0.871)GQEAGQEGGADREAS(0.129)LELPAGEAAEAAAAAEEPAK___1T-0.642924	3	3	3	4	1	3	452	PF00009;PF01588;PF03144;PF11987	PTHR23115;PTHR23115:SF186		3.6.5.3	K03243	GO:0000049;GO:0003924;GO:0005525		GTP binding;GTPase activity;tRNA binding	29.2.3	protein.synthesis.initiation	Eukaryotic initiation factor, eIF-5B			GTP binding [GO:0005525];GTPase activity [GO:0003924];translation initiation factor activity [GO:0003743];tRNA binding [GO:0000049]	GTP binding [GO:0005525];GTPase activity [GO:0003924];translation initiation factor activity [GO:0003743];tRNA binding [GO:0000049]	GO:0000049;GO:0003743;GO:0003924;GO:0005525			COFACTOR: Name=a monovalent cation;Evidence={ECO:0000256|ARBA:ARBA00001944};Xref=ChEBI:CHEBI:60242
Cre02.g078100.t1.1	EIF5B1	31	0.492467	-0.216912	EIF5B1|Eukaryotic initiation factor, eIF-5B___(1 of 1) K03243 - translation initiation factor 5B (EIF5B)	0.709379	0.0753009	0.015366	1.40685	0.860405	S	3	___1	KAALLDLDDPDAEPEQSGAAAEPAQDS(1)PAKPK	KAALLDLDDPDAEPEQSGAAAEPAQDS(1)PAKPK31___1	KAALLDLDDPDAEPEQSGAAAEPAQDS(1)PAKPK___1S0.492467	4	4	4	4	4	4	452	PF00009;PF01588;PF03144;PF11987	PTHR23115;PTHR23115:SF186		3.6.5.3	K03243	GO:0000049;GO:0003924;GO:0005525		GTP binding;GTPase activity;tRNA binding	29.2.3	protein.synthesis.initiation	Eukaryotic initiation factor, eIF-5B			GTP binding [GO:0005525];GTPase activity [GO:0003924];translation initiation factor activity [GO:0003743];tRNA binding [GO:0000049]	GTP binding [GO:0005525];GTPase activity [GO:0003924];translation initiation factor activity [GO:0003743];tRNA binding [GO:0000049]	GO:0000049;GO:0003743;GO:0003924;GO:0005525			COFACTOR: Name=a monovalent cation;Evidence={ECO:0000256|ARBA:ARBA00001944};Xref=ChEBI:CHEBI:60242
Cre02.g078550.t1.2	FAP210	26	3.24535	NaN	FAP210|Flagellar Associated Protein 210___(1 of 1) PTHR28663//PTHR28663:SF1 - FAMILY NOT NAMED // COILED-COIL DOMAIN-CONTAINING PROTEIN 173	NaN	3.68002e-05	NaN	9.48304		T	2	___1	VAPVGQDT(0.98)FS(0.02)EER	VAPVGQDT(0.98)FS(0.02)EER26___1	VAPVGQDT(0.98)FS(0.02)EER___1T3.24535	4	3	3	2	0	0	454	PF13868	PTHR28663;PTHR28663:SF1							35.2	not assigned.unknown	Flagellar Associated Protein
Cre02.g078700.t1.1		734	-0.625905	NaN	(1 of 1) PTHR10694:SF7 - LYSINE-SPECIFIC DEMETHYLASE 4A-RELATED	NaN	0.119426	NaN	0.648013		T	3	___1	LAT(0.5)T(0.5)PPPDDVGEVEAAAAAGALVAGK	LAT(0.5)T(0.5)PPPDDVGEVEAAAAAGALVAGK734___1	LAT(0.5)T(0.5)PPPDDVGEVEAAAAAGALVAGK___1T-0.625905	4	3	3	4	4	4	455	PF02373	PTHR10694;PTHR10694:SF7		1.14.11.27	K06709	GO:0000785;GO:0003677;GO:0005634;GO:0006355;GO:0042309;GO:0050825;GO:0050826		chromatin;DNA binding;homoiothermy;ice binding;nucleus;regulation of transcription, DNA-templated;response to freezing	27.3.57	RNA.regulation of transcription.JUMONJI family	transcription factor jumonji (jmjC) domain-containing protein	chromatin remodeling [GO:0006338];regulation of transcription, DNA-templated [GO:0006355]	chromatin [GO:0000785];histone methyltransferase complex [GO:0035097];nucleus [GO:0005634]	chromatin [GO:0000785];chromatin remodeling [GO:0006338];DNA binding [GO:0003677];histone demethylase activity (H3-K36 specific) [GO:0051864];histone demethylase activity (H3-K9 specific) [GO:0032454];histone demethylase activity [GO:0032452];histone methyltransferase complex [GO:0035097];nucleus [GO:0005634];regulation of transcription, DNA-templated [GO:0006355]	DNA binding [GO:0003677];histone demethylase activity (H3-K36 specific) [GO:0051864];histone demethylase activity (H3-K9 specific) [GO:0032454];histone demethylase activity [GO:0032452]	GO:0000785;GO:0003677;GO:0005634;GO:0006338;GO:0006355;GO:0032452;GO:0032454;GO:0035097;GO:0051864
Cre02.g078700.t1.1		733	-0.0735692	NaN	(1 of 1) PTHR10694:SF7 - LYSINE-SPECIFIC DEMETHYLASE 4A-RELATED	NaN	0.293968	NaN	0.950284		T	3	___1	LAT(0.544)T(0.456)PPPDDVGEVEAAAAAGALVAGK	LAT(0.544)T(0.456)PPPDDVGEVEAAAAAGALVAGK733___1	LAT(0.544)T(0.456)PPPDDVGEVEAAAAAGALVAGK___1T-0.0735692	4	4	4	4	4	4	455	PF02373	PTHR10694;PTHR10694:SF7		1.14.11.27	K06709	GO:0000785;GO:0003677;GO:0005634;GO:0006355;GO:0042309;GO:0050825;GO:0050826		chromatin;DNA binding;homoiothermy;ice binding;nucleus;regulation of transcription, DNA-templated;response to freezing	27.3.57	RNA.regulation of transcription.JUMONJI family	transcription factor jumonji (jmjC) domain-containing protein	chromatin remodeling [GO:0006338];regulation of transcription, DNA-templated [GO:0006355]	chromatin [GO:0000785];histone methyltransferase complex [GO:0035097];nucleus [GO:0005634]	chromatin [GO:0000785];chromatin remodeling [GO:0006338];DNA binding [GO:0003677];histone demethylase activity (H3-K36 specific) [GO:0051864];histone demethylase activity (H3-K9 specific) [GO:0032454];histone demethylase activity [GO:0032452];histone methyltransferase complex [GO:0035097];nucleus [GO:0005634];regulation of transcription, DNA-templated [GO:0006355]	DNA binding [GO:0003677];histone demethylase activity (H3-K36 specific) [GO:0051864];histone demethylase activity (H3-K9 specific) [GO:0032454];histone demethylase activity [GO:0032452]	GO:0000785;GO:0003677;GO:0005634;GO:0006338;GO:0006355;GO:0032452;GO:0032454;GO:0035097;GO:0051864
Cre02.g078750.t1.1	PUS3	446	0.883902	NaN	PUS3|RNA pseudouridine synthase___(1 of 1) K15452 - tRNA pseudouridine synthase 2 [EC:5.4.99.-] (PUS2)	NaN	0.0856269	NaN	1.84536		S	3	___1	RLS(1)FEQPPPEDFASALEQLR	RLS(1)FEQPPPEDFASALEQLR446___1	RLS(1)FEQPPPEDFASALEQLR___1S0.883902	2	4	3	0	3	3	456	PF00849;PF01479	PTHR11079;PTHR11079:SF73	KOG1919	5.4.99.23	K15452	GO:0001522;GO:0003723;GO:0009451;GO:0009982		pseudouridine synthase activity;pseudouridine synthesis;RNA binding;RNA modification	29.1.30	protein.aa activation.pseudouridylate synthase	tRNA-pseudouridine synthase	enzyme-directed rRNA pseudouridine synthesis [GO:0000455]		enzyme-directed rRNA pseudouridine synthesis [GO:0000455];pseudouridine synthase activity [GO:0009982];RNA binding [GO:0003723]	pseudouridine synthase activity [GO:0009982];RNA binding [GO:0003723]	GO:0000455;GO:0003723;GO:0009982		CATALYTIC ACTIVITY: Reaction=a uridine in RNA = a pseudouridine in RNA;Evidence={ECO:0000256|ARBA:ARBA00000073};Xref=Rhea:RHEA:48348, Rhea:RHEA-COMP:12068, Rhea:RHEA-COMP:12069, ChEBI:CHEBI:65314, ChEBI:CHEBI:65315
Cre02.g079550.t1.2	DRP2	292	-0.106781	1.27565	DRP2|Dynamin-related GTPase, involved in circadian rhythms___(1 of 1) K01528 - dynamin GTPase (DNM)	-1.38243	0.299762	2.61999e-11	0.928658	2.42108	S	3	___1	FFPSFGPAAGAPAAGTTPPGT(0.003)PPPNGVPADDDS(0.99)DDGKS(0.007)PPK	FFPSFGPAAGAPAAGTTPPGT(0.003)PPPNGVPADDDS(0.99)DDGKS(0.007)PPK292___1	FFPSFGPAAGAPAAGTTPPGT(0.003)PPPNGVPADDDS(0.99)DDGKS(0.007)PPK___1S-0.106781	3	3	3	3	4	3	461	PF00169;PF01031;PF02212	PTHR11566;PTHR11566:SF21		3.6.5.5	K01528	GO:0003924;GO:0005525		GTP binding;GTPase activity	26.17	misc.dynamin	Dynamin-related GTPase, involved in circadian rhythms	mitochondrial fission [GO:0000266];organelle fission [GO:0048285]	cytoplasm [GO:0005737];membrane [GO:0016020]	cytoplasm [GO:0005737];GTP binding [GO:0005525];GTPase activity [GO:0003924];membrane [GO:0016020];microtubule binding [GO:0008017];mitochondrial fission [GO:0000266];organelle fission [GO:0048285]	GTP binding [GO:0005525];GTPase activity [GO:0003924];microtubule binding [GO:0008017]	GO:0000266;GO:0003924;GO:0005525;GO:0005737;GO:0008017;GO:0016020;GO:0048285
Cre02.g081250.t1.2		444	-1.40498	-0.478103	//unknown protein//	-0.926881	0.000134208	1.54e-06	0.377623	0.717921	S	2	___1	AGS(1)GFNFFGT(1)GK	AGS(1)GFNFFGT(1)GK444___1	AGS(1)GFNFFGT(1)GK___1S-1.40498	4	4	4	4	4	4	480									35.2	not assigned.unknown	plastid transcriptionally active 16
Cre02.g081250.t1.2		386	-1.17351	-0.478103	//unknown protein//	-0.695404	0.0479248	1.54e-06	0.443341	0.717921	T	2	___2	KT(1)GT(1)GFSFAFGAPK	KT(1)GT(1)GFSFAFGAPK386___2	KT(1)GT(1)GFSFAFGAPK___2T-1.17351	4	4	2	4	4	4	480									35.2	not assigned.unknown	plastid transcriptionally active 16
Cre02.g081250.t1.2		479	-0.971162	-0.478103	//unknown protein//	-0.493058	0.00418023	1.54e-06	0.510095	0.717921	S	2	___2	TGS(1)GFSFFGT(1)GK	TGS(1)GFSFFGT(1)GK479___2	TGS(1)GFSFFGT(1)GK___2S-0.971162	4	4	4	4	4	4	480									35.2	not assigned.unknown	plastid transcriptionally active 16
Cre02.g081250.t1.2		486	-0.971162	-0.478103	//unknown protein//	-0.493058	0.00418023	1.54e-06	0.510095	0.717921	T	2	___2	TGS(1)GFSFFGT(1)GK	TGS(1)GFSFFGT(1)GK486___2	TGS(1)GFSFFGT(1)GK___2T-0.971162	4	4	4	4	4	4	480									35.2	not assigned.unknown	plastid transcriptionally active 16
Cre02.g081250.t1.2		388	-0.758577	-0.478103	//unknown protein//	-0.280474	0.0575758	1.54e-06	0.591079	0.717921	T	2	___2	TGT(1)GFSFAFGAPK	TGT(1)GFSFAFGAPK388___2	TGT(1)GFSFAFGAPK___2T-0.758577	4	4	2	4	4	4	480									35.2	not assigned.unknown	plastid transcriptionally active 16
Cre02.g081250.t1.2		511	-0.616519	-0.478103	//unknown protein//	-0.138416	0.0207788	1.54e-06	0.652243	0.717921	T	2	___1	KGT(1)GFSFFGTGK	KGT(1)GFSFFGTGK511___1	KGT(1)GFSFFGTGK___1T-0.616519	4	4	4	4	4	4	480									35.2	not assigned.unknown	plastid transcriptionally active 16
Cre02.g081250.t1.2		479	-0.542727	-0.478103	//unknown protein//	-0.0646241	0.250104	1.54e-06	0.686472	0.717921	S	2	___1	TGS(1)GFSFFGT(1)GK	TGS(1)GFSFFGT(1)GK479___1	TGS(1)GFSFFGT(1)GK___1S-0.542727	3	2	4	3	3	2	480									35.2	not assigned.unknown	plastid transcriptionally active 16
Cre02.g081250.t1.2		444	-0.443911	-0.478103	//unknown protein//	0.0341925	0.18088	1.54e-06	0.735139	0.717921	S	2	___2	AGS(1)GFNFFGT(1)GK	AGS(1)GFNFFGT(1)GK444___2	AGS(1)GFNFFGT(1)GK___2S-0.443911	4	4	4	4	3	4	480									35.2	not assigned.unknown	plastid transcriptionally active 16
Cre02.g081250.t1.2		486	-0.421115	-0.478103	//unknown protein//	0.0569883	0.0643176	1.54e-06	0.746847	0.717921	T	2	___1	TGS(1)GFSFFGT(1)GK	TGS(1)GFSFFGT(1)GK486___1	TGS(1)GFSFFGT(1)GK___1T-0.421115	4	4	4	4	4	4	480									35.2	not assigned.unknown	plastid transcriptionally active 16
Cre02.g081250.t1.2		511	-0.4201	-0.478103	//unknown protein//	0.0580033	0.100764	1.54e-06	0.747373	0.717921	T	2	___2	KGT(1)GFSFFGTGK	KGT(1)GFSFFGTGK511___2	KGT(1)GFSFFGTGK___2T-0.4201	4	4	4	4	4	4	480									35.2	not assigned.unknown	plastid transcriptionally active 16
Cre02.g081250.t1.2		451	-0.296174	-0.478103	//unknown protein//	0.18193	0.246722	1.54e-06	0.814409	0.717921	T	2	___2	AGS(1)GFNFFGT(1)GK	AGS(1)GFNFFGT(1)GK451___2	AGS(1)GFNFFGT(1)GK___2T-0.296174	4	4	4	4	3	4	480									35.2	not assigned.unknown	plastid transcriptionally active 16
Cre02.g081250.t1.2		518	0.032435	-0.478103	//unknown protein//	0.510538	0.318119	1.54e-06	1.02274	0.717921	T	3	___2	KGT(0.241)GFS(0.759)FFGT(1)GK	KGT(0.241)GFS(0.759)FFGT(1)GK518___2	KGT(0.241)GFS(0.759)FFGT(1)GK___2T0.032435	4	4	4	4	4	4	480									35.2	not assigned.unknown	plastid transcriptionally active 16
Cre02.g081250.t1.2		451	0.0754858	-0.478103	//unknown protein//	0.553589	0.273906	1.54e-06	1.05372	0.717921	T	2	___1	AGS(1)GFNFFGT(1)GK	AGS(1)GFNFFGT(1)GK451___1	AGS(1)GFNFFGT(1)GK___1T0.0754858	4	4	4	4	4	4	480									35.2	not assigned.unknown	plastid transcriptionally active 16
Cre02.g081250.t1.2		66	0.0887265	-0.478103	//unknown protein//	0.56683	0.295986	1.54e-06	1.06343	0.717921	T	3	___1	AEQTTAPTPAANALGSTMAVGT(1)IALR	AEQTTAPTPAANALGSTMAVGT(1)IALR66___1	AEQTTAPTPAANALGSTMAVGT(1)IALR___1T0.0887265	4	3	4	4	4	4	480									35.2	not assigned.unknown	plastid transcriptionally active 16
Cre02.g081250.t1.2		575	0.115481	-0.478103	//unknown protein//	0.593584	0.275473	1.54e-06	1.08334	0.717921	T	2	___1	KAAGFFGT(1)GR	KAAGFFGT(1)GR575___1	KAAGFFGT(1)GR___1T0.115481	4	4	4	4	4	4	480									35.2	not assigned.unknown	plastid transcriptionally active 16
Cre02.g081250.t1.2		388	0.334021	-0.478103	//unknown protein//	0.812124	0.122688	1.54e-06	1.26052	0.717921	T	2	___1	TGT(1)GFSFAFGAPK	TGT(1)GFSFAFGAPK388___1	TGT(1)GFSFAFGAPK___1T0.334021	4	4	4	4	4	4	480									35.2	not assigned.unknown	plastid transcriptionally active 16
Cre02.g081250.t1.2		599	0.355002	-0.478103	//unknown protein//	0.833106	0.225793	1.54e-06	1.27899	0.717921	T	2	___1	KGT(1)GFSALFATPK	KGT(1)GFSALFATPK599___1	KGT(1)GFSALFATPK___1T0.355002	4	4	4	4	4	3	480									35.2	not assigned.unknown	plastid transcriptionally active 16
Cre02.g081250.t1.2		357	0.463387	-0.478103	//unknown protein//	0.941491	0.0534121	1.54e-06	1.37877	0.717921	T	2	___1	NAAPSIGLFGLGT(1)MS(1)IAR	NAAPSIGLFGLGT(1)MS(1)IAR357___1	NAAPSIGLFGLGT(1)MS(1)IAR___1T0.463387	4	4	4	4	4	4	480									35.2	not assigned.unknown	plastid transcriptionally active 16
Cre02.g081250.t1.2		482	0.468005	-0.478103	//unknown protein//	0.946108	0.268624	1.54e-06	1.3832	0.717921	S	2	___1	TGSGFS(1)FFGTGK	TGSGFS(1)FFGTGK482___1	TGSGFS(1)FFGTGK___1S0.468005	2	4	3	4	1	3	480									35.2	not assigned.unknown	plastid transcriptionally active 16
Cre02.g081250.t1.2		518	0.545176	-0.478103	//unknown protein//	1.02328	0.133644	1.54e-06	1.4592	0.717921	T	3	___1	KGT(0.241)GFS(0.759)FFGT(1)GK	KGT(0.241)GFS(0.759)FFGT(1)GK518___1	KGT(0.241)GFS(0.759)FFGT(1)GK___1T0.545176	4	4	4	2	4	4	480									35.2	not assigned.unknown	plastid transcriptionally active 16
Cre02.g081250.t1.2		514	0.788564	-0.478103	//unknown protein//	1.26667	0.14214	1.54e-06	1.72735	0.717921	S	2	___1	KGT(1)GFS(1)FFGTGK	KGT(1)GFS(1)FFGTGK514___1	KGT(1)GFS(1)FFGTGK___1S0.788564	4	4	3	4	4	4	480									35.2	not assigned.unknown	plastid transcriptionally active 16
Cre02.g081250.t1.2		742	0.916888	-0.478103	//unknown protein//	1.39499	0.00308923	1.54e-06	1.88804	0.717921	T	2	___1	STESAPTYVPGT(1)R	STESAPTYVPGT(1)R742___1	STESAPTYVPGT(1)R___1T0.916888	4	4	4	4	4	4	480									35.2	not assigned.unknown	plastid transcriptionally active 16
Cre02.g081250.t1.2		546	1.02606	-0.478103	//unknown protein//	1.50417	0.0541951	1.54e-06	2.03646	0.717921	T	2	___1	KAAGFFGT(0.988)S(0.012)R	KAAGFFGT(0.988)S(0.012)R546___1	KAAGFFGT(0.988)S(0.012)R___1T1.02606	4	4	4	4	4	2	480									35.2	not assigned.unknown	plastid transcriptionally active 16
Cre02.g082000.t1.2	AGE1	713	-2.2181	NaN	AGE1|DNA repair glycosylase___(1 of 1) K03575 - A/G-specific adenine glycosylase (mutY)	NaN	0.000110716	NaN	0.214924		T	2	___1	AAAAAAAT(1)AAAAEPQAK	AAAAAAAT(1)AAAAEPQAK713___1	AAAAAAAT(1)AAAAEPQAK___1T-2.2181	0	0	0	2	4	4	487	PF00730	PTHR10359		4.2.99.18	K03575	GO:0003824;GO:0006281;GO:0006284;GO:0016787		base-excision repair;catalytic activity;DNA repair;hydrolase activity	28.1	DNA.synthesis/chromatin structure	HhH-GPD base excision DNA repair family protein	base-excision repair [GO:0006284];DNA repair [GO:0006281];mismatch repair [GO:0006298]	nucleus [GO:0005634]	4 iron, 4 sulfur cluster binding [GO:0051539];8-oxo-7,8-dihydroguanine DNA N-glycosylase activity [GO:0034039];adenine/guanine mispair binding [GO:0035485];base-excision repair [GO:0006284];DNA repair [GO:0006281];mismatch repair [GO:0006298];nucleus [GO:0005634];oxidized purine DNA binding [GO:0032357];purine-specific mismatch base pair DNA N-glycosylase activity [GO:0000701]	4 iron, 4 sulfur cluster binding [GO:0051539];8-oxo-7,8-dihydroguanine DNA N-glycosylase activity [GO:0034039];adenine/guanine mispair binding [GO:0035485];oxidized purine DNA binding [GO:0032357];purine-specific mismatch base pair DNA N-glycosylase activity [GO:0000701]	GO:0000701;GO:0005634;GO:0006281;GO:0006284;GO:0006298;GO:0032357;GO:0034039;GO:0035485;GO:0051539		CATALYTIC ACTIVITY: Reaction=Hydrolyzes free adenine bases from 7,8-dihydro-8-oxoguanine:adenine mismatched double-stranded DNA, leaving an apurinic site.;EC=3.2.2.31;Evidence={ECO:0000256|ARBA:ARBA00000843}	COFACTOR: Name=[4Fe-4S] cluster;Evidence={ECO:0000256|ARBA:ARBA00001966};Xref=ChEBI:CHEBI:49883		3.2.2.31
Cre02.g082450.t1.2		391	-0.137911	NaN	//unknown protein//	NaN	0.225344	NaN	0.908834		S	4	___1	DSPAAGDAAAGGGAGGGS(1)GAEEERPPLPPPSLGPHNPVR	DSPAAGDAAAGGGAGGGS(1)GAEEERPPLPPPSLGPHNPVR391___1	DSPAAGDAAAGGGAGGGS(1)GAEEERPPLPPPSLGPHNPVR___1S-0.137911	4	4	4	4	4	4	491									35.2	not assigned.unknown	Copper-binding protein CutA
Cre02.g083800.t1.2	RHM2	155	2.32522	0.983174	RHM2|dTDP-glucose 4,6-dehydratase___(1 of 1) K12450 - UDP-glucose 4,6-dehydratase (RHM)	1.34205	0.00192407	1.05e-08	5.01142	1.97681	T	3	___1	FINVSTDEVYGETS(0.001)LGKT(0.964)T(0.035)GLVESSHLDPTNPYSAAK	FINVSTDEVYGETS(0.001)LGKT(0.964)T(0.035)GLVESSHLDPTNPYSAAK155___1	FINVSTDEVYGETS(0.001)LGKT(0.964)T(0.035)GLVESSHLDPTNPYSAAK___1T2.32522	3	4	2	2	0	0	500	PF01073	PTHR10366;PTHR10366:SF385	KOG0747	4.2.1.46	K12450	GO:0003854;GO:0006694;GO:0016616;GO:0055114		3-beta-hydroxy-delta5-steroid dehydrogenase activity;oxidation-reduction process;oxidoreductase activity, acting on the CH-OH group of donors, NAD or NADP as acceptor;steroid biosynthetic process	10.1.10	cell wall.precursor synthesis.RHM	rhamnose biosynthesis 1 (AT1G78570 similarity)	nucleotide-sugar metabolic process [GO:0009225]		dTDP-glucose 4,6-dehydratase activity [GO:0008460];nucleotide-sugar metabolic process [GO:0009225]	dTDP-glucose 4,6-dehydratase activity [GO:0008460]	GO:0008460;GO:0009225			COFACTOR: Name=NAD(+);Evidence={ECO:0000256|ARBA:ARBA00001911};Xref=ChEBI:CHEBI:57540
Cre02.g083950.t1.1	PSRP3	120	-4.3316	-0.591952	PSRP3|Plastid-specific ribosomal protein 3___(1 of 1) K19032 - 30S ribosomal protein 3 (PSRP3)	-3.73965	2.76001e-08	1.75999e-07	0.0496659	0.663445	S	2	___1	LAAGELS(1)EAELSK	LAAGELS(1)EAELSK120___1	LAAGELS(1)EAELSK___1S-4.3316	4	4	3	4	4	4	501	PF04839	PTHR35108;PTHR35108:SF1			K19032	GO:0003735;GO:0005840;GO:0006412		ribosome;structural constituent of ribosome;translation	29.2.1.1.1.1.83	protein.synthesis.ribosomal protein.prokaryotic.chloroplast.30S subunit.PSRP3	Plastid-specific ribosomal protein 3	translation [GO:0006412]	ribosome [GO:0005840]	ribosome [GO:0005840];structural constituent of ribosome [GO:0003735];translation [GO:0006412]	structural constituent of ribosome [GO:0003735]	GO:0003735;GO:0005840;GO:0006412										PSRP-3
Cre02.g083950.t1.1	PSRP3	157	-0.35219	-0.591952	PSRP3|Plastid-specific ribosomal protein 3___(1 of 1) K19032 - 30S ribosomal protein 3 (PSRP3)	0.239761	0.214384	1.75999e-07	0.783394	0.663445	S	2	___1	YAEAAVS(0.97)S(0.03)DDKALMEPLK	YAEAAVS(0.97)S(0.03)DDKALMEPLK157___1	YAEAAVS(0.97)S(0.03)DDKALMEPLK___1S-0.35219	3	4	2	0	4	4	501	PF04839	PTHR35108;PTHR35108:SF1			K19032	GO:0003735;GO:0005840;GO:0006412		ribosome;structural constituent of ribosome;translation	29.2.1.1.1.1.83	protein.synthesis.ribosomal protein.prokaryotic.chloroplast.30S subunit.PSRP3	Plastid-specific ribosomal protein 3	translation [GO:0006412]	ribosome [GO:0005840]	ribosome [GO:0005840];structural constituent of ribosome [GO:0003735];translation [GO:0006412]	structural constituent of ribosome [GO:0003735]	GO:0003735;GO:0005840;GO:0006412										PSRP-3
Cre02.g083950.t1.1	PSRP3	158	1.05691	-0.591952	PSRP3|Plastid-specific ribosomal protein 3___(1 of 1) K19032 - 30S ribosomal protein 3 (PSRP3)	1.64886	0.112883	1.75999e-07	2.08047	0.663445	S	2	___1	YAEAAVS(0.023)S(0.977)DDKALMEPLK	YAEAAVS(0.023)S(0.977)DDKALMEPLK158___1	YAEAAVS(0.023)S(0.977)DDKALMEPLK___1S1.05691	4	2	3	0	3	2	501	PF04839	PTHR35108;PTHR35108:SF1			K19032	GO:0003735;GO:0005840;GO:0006412		ribosome;structural constituent of ribosome;translation	29.2.1.1.1.1.83	protein.synthesis.ribosomal protein.prokaryotic.chloroplast.30S subunit.PSRP3	Plastid-specific ribosomal protein 3	translation [GO:0006412]	ribosome [GO:0005840]	ribosome [GO:0005840];structural constituent of ribosome [GO:0003735];translation [GO:0006412]	structural constituent of ribosome [GO:0003735]	GO:0003735;GO:0005840;GO:0006412										PSRP-3
Cre02.g084650.t1.2		809	-1.22623	-0.110293	(1 of 2) PTHR10997//PTHR10997:SF7 - IMPORTIN-7, 8, 11 // IMPORTIN-11	-1.11593	0.0202404	0.0692229	0.427433	0.9264	S	3	___1	RAS(0.998)DAAGPS(0.001)T(0.001)PGGGAAGGGSGAAGAAAGTPGSAAAGR	RAS(0.998)DAAGPS(0.001)T(0.001)PGGGAAGGGSGAAGAAAGTPGSAAAGR809___1	RAS(0.998)DAAGPS(0.001)T(0.001)PGGGAAGGGSGAAGAAAGTPGSAAAGR___1S-1.22623	3	3	3	3	4	4	506	PF03810	PTHR10997;PTHR10997:SF7	KOG1993			GO:0006886;GO:0008536		intracellular protein transport;Ran GTPase binding	35.2	not assigned.unknown	ARM repeat superfamily protein	protein import into nucleus [GO:0006606]	cytosol [GO:0005829];nuclear envelope [GO:0005635]	cytosol [GO:0005829];nuclear envelope [GO:0005635];protein import into nucleus [GO:0006606];Ran GTPase binding [GO:0008536]	Ran GTPase binding [GO:0008536]	GO:0005635;GO:0005829;GO:0006606;GO:0008536
Cre02.g084650.t1.2		816	2.69814	-0.110293	(1 of 2) PTHR10997//PTHR10997:SF7 - IMPORTIN-7, 8, 11 // IMPORTIN-11	2.80843	1.28e-05	0.0692229	6.48965	0.9264	T	3	___1	ASDAAGPS(0.15)T(0.846)PGGGAAGGGS(0.003)GAAGAAAGTPGSAAAGR	ASDAAGPS(0.15)T(0.846)PGGGAAGGGS(0.003)GAAGAAAGTPGSAAAGR816___1	ASDAAGPS(0.15)T(0.846)PGGGAAGGGS(0.003)GAAGAAAGTPGSAAAGR___1T2.69814	4	3	3	0	0	0	506	PF03810	PTHR10997;PTHR10997:SF7	KOG1993			GO:0006886;GO:0008536		intracellular protein transport;Ran GTPase binding	35.2	not assigned.unknown	ARM repeat superfamily protein	protein import into nucleus [GO:0006606]	cytosol [GO:0005829];nuclear envelope [GO:0005635]	cytosol [GO:0005829];nuclear envelope [GO:0005635];protein import into nucleus [GO:0006606];Ran GTPase binding [GO:0008536]	Ran GTPase binding [GO:0008536]	GO:0005635;GO:0005829;GO:0006606;GO:0008536
Cre02.g084750.t2.1;Cre02.g084750.t1.1		754;755	-0.789239	0.437655	(1 of 1) PTHR24012//PTHR24012:SF497 - FAMILY NOT NAMED // TRNA SELENOCYSTEINE 1-ASSOCIATED PROTEIN 1	-1.22689	0.182019	0.000199788	0.578649	1.3544	T	2	___1	GPPAAGGAPAAAAALTPT(0.872)GS(0.128)GGR	GPPAAGGAPAAAAALTPT(0.872)GS(0.128)GGR754;755___1	GPPAAGGAPAAAAALTPT(0.872)GS(0.128)GGR___1T-0.789239	2	4	2	4	2	3	507	PF00076	PTHR24012;PTHR24012:SF497	KOG0105;KOG0106;KOG4208;KOG4212			GO:0000166;GO:0003676		nucleic acid binding;nucleotide binding	27.4	RNA.RNA binding	RNA-binding (RRM/RBD/RNP motifs) family protein			RNA binding [GO:0003723]	RNA binding [GO:0003723]	GO:0003723
Cre02.g084750.t2.1;Cre02.g084750.t1.1		756;757	-0.715379	0.437655	(1 of 1) PTHR24012//PTHR24012:SF497 - FAMILY NOT NAMED // TRNA SELENOCYSTEINE 1-ASSOCIATED PROTEIN 1	-1.15303	0.199327	0.000199788	0.609045	1.3544	S	2	___1	GPPAAGGAPAAAAALTPT(0.084)GS(0.915)GGR	GPPAAGGAPAAAAALTPT(0.084)GS(0.915)GGR756;757___1	GPPAAGGAPAAAAALTPT(0.084)GS(0.915)GGR___1S-0.715379	4	4	1	3	4	4	507	PF00076	PTHR24012;PTHR24012:SF497	KOG0105;KOG0106;KOG4208;KOG4212			GO:0000166;GO:0003676		nucleic acid binding;nucleotide binding	27.4	RNA.RNA binding	RNA-binding (RRM/RBD/RNP motifs) family protein			RNA binding [GO:0003723]	RNA binding [GO:0003723]	GO:0003723
Cre02.g084750.t2.1;Cre02.g084750.t1.1		752;753	0.706857	0.437655	(1 of 1) PTHR24012//PTHR24012:SF497 - FAMILY NOT NAMED // TRNA SELENOCYSTEINE 1-ASSOCIATED PROTEIN 1	0.269202	0.150068	0.000199788	1.63224	1.3544	T	3	___2	GPPAAGGAPAAAAALT(1)PT(0.219)GS(0.782)GGR	GPPAAGGAPAAAAALT(1)PT(0.219)GS(0.782)GGR752;753___2	GPPAAGGAPAAAAALT(1)PT(0.219)GS(0.782)GGR___2T0.706857	4	4	4	3	3	2	507	PF00076	PTHR24012;PTHR24012:SF497	KOG0105;KOG0106;KOG4208;KOG4212			GO:0000166;GO:0003676		nucleic acid binding;nucleotide binding	27.4	RNA.RNA binding	RNA-binding (RRM/RBD/RNP motifs) family protein			RNA binding [GO:0003723]	RNA binding [GO:0003723]	GO:0003723
Cre02.g084750.t2.1;Cre02.g084750.t1.1		754;755	1.71046	0.437655	(1 of 1) PTHR24012//PTHR24012:SF497 - FAMILY NOT NAMED // TRNA SELENOCYSTEINE 1-ASSOCIATED PROTEIN 1	1.27281	0.03125	0.000199788	3.27265	1.3544	T	2	___2	GPPAAGGAPAAAAALTPT(0.872)GS(0.128)GGR	GPPAAGGAPAAAAALTPT(0.872)GS(0.128)GGR754;755___2	GPPAAGGAPAAAAALTPT(0.872)GS(0.128)GGR___2T1.71046	4	4	3	2	2	2	507	PF00076	PTHR24012;PTHR24012:SF497	KOG0105;KOG0106;KOG4208;KOG4212			GO:0000166;GO:0003676		nucleic acid binding;nucleotide binding	27.4	RNA.RNA binding	RNA-binding (RRM/RBD/RNP motifs) family protein			RNA binding [GO:0003723]	RNA binding [GO:0003723]	GO:0003723
Cre02.g084750.t2.1;Cre02.g084750.t1.1		752;753	2.22872	0.437655	(1 of 1) PTHR24012//PTHR24012:SF497 - FAMILY NOT NAMED // TRNA SELENOCYSTEINE 1-ASSOCIATED PROTEIN 1	1.79107	1.05e-05	0.000199788	4.68718	1.3544	T	3	___1	GPPAAGGAPAAAAALT(1)PT(0.219)GS(0.782)GGR	GPPAAGGAPAAAAALT(1)PT(0.219)GS(0.782)GGR752;753___1	GPPAAGGAPAAAAALT(1)PT(0.219)GS(0.782)GGR___1T2.22872	4	4	4	4	4	3	507	PF00076	PTHR24012;PTHR24012:SF497	KOG0105;KOG0106;KOG4208;KOG4212			GO:0000166;GO:0003676		nucleic acid binding;nucleotide binding	27.4	RNA.RNA binding	RNA-binding (RRM/RBD/RNP motifs) family protein			RNA binding [GO:0003723]	RNA binding [GO:0003723]	GO:0003723
Cre02.g085257.t1.2	COP4	339	0.837525	NaN	COP4|Chlamoypsin 4___(1 of 8) PF01036 - Bacteriorhodopsin-like protein (Bac_rhodopsin)	NaN	0.0610619	NaN	1.78698		S	2	___1	AS(1)LDNSKEVEQEQAAR	AS(1)LDNSKEVEQEQAAR339___1	AS(1)LDNSKEVEQEQAAR___1S0.837525	3	4	4	4	2	4	508	PF01036	PTHR28286;PTHR28286:SF2				GO:0005216;GO:0006811;GO:0016020		ion channel activity;ion transport;membrane	35.2	not assigned.unknown	D111/G-patch domain-containing protein		integral component of membrane [GO:0016021];plasma membrane [GO:0005886]	integral component of membrane [GO:0016021];ion channel activity [GO:0005216];plasma membrane [GO:0005886]	ion channel activity [GO:0005216]	GO:0005216;GO:0005886;GO:0016021										cop4
Cre02.g085950.t1.2		2	-1.58964	-0.40882	(1 of 1) PTHR33415//PTHR33415:SF3 - FAMILY NOT NAMED // EMB514	-1.18082	0.00757059	0.00183227	0.332254	0.753239	S	3	___1	S(1)DENAKVEVAAEAQEAHAEPK	S(1)DENAKVEVAAEAQEAHAEPK2___1	S(1)DENAKVEVAAEAQEAHAEPK___1S-1.58964	4	4	3	4	4	4	511	PF11523	PTHR33415;PTHR33415:SF3		2.7.7.6					35.2	not assigned.unknown	Protein of unknown function (DUF3223)
Cre02.g086300.t2.1;Cre02.g086300.t1.1		19;19	0.354304	NaN	//unknown protein//	NaN	0.119168	NaN	1.27837		S	2	___1	APS(1)ITTLIVDAMK	APS(1)ITTLIVDAMK19;19___1	APS(1)ITTLIVDAMK___1S0.354304	4	4	4	4	4	4	515						GO:0006810;GO:0016020		membrane;transport	35.2	not assigned.unknown	Predicted protein	chromatin remodeling [GO:0006338]	nuclear chromosome [GO:0000228]	chromatin remodeling [GO:0006338];nuclear chromosome [GO:0000228]		GO:0000228;GO:0006338
Cre02.g086300.t2.1;Cre02.g086300.t1.1		230;246	0.421824	NaN	//unknown protein//	NaN	0.1335	NaN	1.33962		S	2	___1	QAS(1)LDQQGAAEQQLVR	QAS(1)LDQQGAAEQQLVR230;246___1	QAS(1)LDQQGAAEQQLVR___1S0.421824	4	4	4	4	4	4	515						GO:0006810;GO:0016020		membrane;transport	35.2	not assigned.unknown	Predicted protein	chromatin remodeling [GO:0006338]	nuclear chromosome [GO:0000228]	chromatin remodeling [GO:0006338];nuclear chromosome [GO:0000228]		GO:0000228;GO:0006338
Cre02.g086600.t1.2		418	-1.60721	-0.532742	(1 of 8) PF12680 - SnoaL-like domain (SnoaL_2)	-1.07447	7.92994e-05	1.84001e-05	0.328233	0.69124	S	2	___1	S(1)LGS(1)EDEGGVTFGAVGPTGR	S(1)LGS(1)EDEGGVTFGAVGPTGR418___1	S(1)LGS(1)EDEGGVTFGAVGPTGR___1S-1.60721	4	4	4	4	4	4	517	PF12680								35.2	not assigned.unknown	Radical SAM superfamily protein
Cre02.g086600.t1.2		421	-1.07094	-0.532742	(1 of 8) PF12680 - SnoaL-like domain (SnoaL_2)	-0.538201	0.0237307	1.84001e-05	0.476009	0.69124	S	2	___1	S(1)LGS(1)EDEGGVTFGAVGPTGR	S(1)LGS(1)EDEGGVTFGAVGPTGR421___1	S(1)LGS(1)EDEGGVTFGAVGPTGR___1S-1.07094	4	4	4	4	4	4	517	PF12680								35.2	not assigned.unknown	Radical SAM superfamily protein
Cre02.g086600.t1.2		418	-0.952413	-0.532742	(1 of 8) PF12680 - SnoaL-like domain (SnoaL_2)	-0.419671	0.0685236	1.84001e-05	0.516767	0.69124	S	2	___2	S(1)LGS(1)EDEGGVTFGAVGPTGR	S(1)LGS(1)EDEGGVTFGAVGPTGR418___2	S(1)LGS(1)EDEGGVTFGAVGPTGR___2S-0.952413	4	4	4	4	4	4	517	PF12680								35.2	not assigned.unknown	Radical SAM superfamily protein
Cre02.g086600.t1.2		421	-0.952413	-0.532742	(1 of 8) PF12680 - SnoaL-like domain (SnoaL_2)	-0.419671	0.0685236	1.84001e-05	0.516767	0.69124	S	2	___2	S(1)LGS(1)EDEGGVTFGAVGPTGR	S(1)LGS(1)EDEGGVTFGAVGPTGR421___2	S(1)LGS(1)EDEGGVTFGAVGPTGR___2S-0.952413	4	4	4	4	4	4	517	PF12680								35.2	not assigned.unknown	Radical SAM superfamily protein
Cre02.g086887.t1.1;Cre02.g086887.t3.1		1492;314	-0.958383	0.239871	(1 of 1) K14297 - nuclear pore complex protein Nup98-Nup96 (NUP98, ADAR2, NUP116)	-1.19825	0.0212907	0.0141605	0.514633	1.18089	S	2	___1	EVS(1)GSGAADAEEAEGLEALR	EVS(1)GSGAADAEEAEGLEALR1492;314___1	EVS(1)GSGAADAEEAEGLEALR___1S-0.958383	4	3	4	4	4	4	519	PF04096;PF12110	PTHR23198			K14297	GO:0005643;GO:0006810		nuclear pore;transport				mRNA transport [GO:0051028];protein transport [GO:0015031]	nuclear pore [GO:0005643]	mRNA transport [GO:0051028];nuclear pore [GO:0005643];protein transport [GO:0015031];structural constituent of nuclear pore [GO:0017056]	structural constituent of nuclear pore [GO:0017056]	GO:0005643;GO:0015031;GO:0017056;GO:0051028
Cre02.g086887.t1.1;Cre02.g086887.t3.1		1494;316	-0.417636	0.239871	(1 of 1) K14297 - nuclear pore complex protein Nup98-Nup96 (NUP98, ADAR2, NUP116)	-0.657506	0.200594	0.0141605	0.74865	1.18089	S	2	___1	EVS(0.4)GS(0.6)GAADAEEAEGLEALR	EVS(0.4)GS(0.6)GAADAEEAEGLEALR1494;316___1	EVS(0.4)GS(0.6)GAADAEEAEGLEALR___1S-0.417636	3	3	3	4	2	3	519	PF04096;PF12110	PTHR23198			K14297	GO:0005643;GO:0006810		nuclear pore;transport				mRNA transport [GO:0051028];protein transport [GO:0015031]	nuclear pore [GO:0005643]	mRNA transport [GO:0051028];nuclear pore [GO:0005643];protein transport [GO:0015031];structural constituent of nuclear pore [GO:0017056]	structural constituent of nuclear pore [GO:0017056]	GO:0005643;GO:0015031;GO:0017056;GO:0051028
Cre02.g086887.t1.1;Cre02.g086887.t3.1		1390;212	1.00031	0.239871	(1 of 1) K14297 - nuclear pore complex protein Nup98-Nup96 (NUP98, ADAR2, NUP116)	0.760443	0.0884056	0.0141605	2.00043	1.18089	S	3	___1	GAALLS(0.001)EVGGGDS(0.999)GGGAGAAGAGSPISLALAR	GAALLS(0.001)EVGGGDS(0.999)GGGAGAAGAGSPISLALAR1390;212___1	GAALLS(0.001)EVGGGDS(0.999)GGGAGAAGAGSPISLALAR___1S1.00031	4	2	3	2	2	0	519	PF04096;PF12110	PTHR23198			K14297	GO:0005643;GO:0006810		nuclear pore;transport				mRNA transport [GO:0051028];protein transport [GO:0015031]	nuclear pore [GO:0005643]	mRNA transport [GO:0051028];nuclear pore [GO:0005643];protein transport [GO:0015031];structural constituent of nuclear pore [GO:0017056]	structural constituent of nuclear pore [GO:0017056]	GO:0005643;GO:0015031;GO:0017056;GO:0051028
Cre02.g086887.t1.1;Cre02.g086887.t3.1		1401;223	1.89031	0.239871	(1 of 1) K14297 - nuclear pore complex protein Nup98-Nup96 (NUP98, ADAR2, NUP116)	1.65044	0.00256537	0.0141605	3.70715	1.18089	S	3	___1	GAALLSEVGGGDSGGGAGAAGAGS(0.985)PIS(0.015)LALAR	GAALLSEVGGGDSGGGAGAAGAGS(0.985)PIS(0.015)LALAR1401;223___1	GAALLSEVGGGDSGGGAGAAGAGS(0.985)PIS(0.015)LALAR___1S1.89031	4	4	4	0	2	4	519	PF04096;PF12110	PTHR23198			K14297	GO:0005643;GO:0006810		nuclear pore;transport				mRNA transport [GO:0051028];protein transport [GO:0015031]	nuclear pore [GO:0005643]	mRNA transport [GO:0051028];nuclear pore [GO:0005643];protein transport [GO:0015031];structural constituent of nuclear pore [GO:0017056]	structural constituent of nuclear pore [GO:0017056]	GO:0005643;GO:0015031;GO:0017056;GO:0051028
Cre02.g087000.t1.1		378	0.00127283	NaN	(1 of 96) PF01753 - MYND finger (zf-MYND)	NaN	0.330381	NaN	1.00088		S	3	___1	AGGEGS(1)GDEDSGASPRPEEVR	AGGEGS(1)GDEDSGASPRPEEVR378___1	AGGEGS(1)GDEDSGASPRPEEVR___1S0.00127283	4	4	3	3	3	3	520	PF01753								35.2	not assigned.unknown	DNA-directed RNA polymerases
Cre02.g087000.t1.1		1061	1.3838	NaN	(1 of 96) PF01753 - MYND finger (zf-MYND)	NaN	0.00786883	NaN	2.60955		T	3	___1	EGEGGVADGGRPGT(1)PAGHVPSASR	EGEGGVADGGRPGT(1)PAGHVPSASR1061___1	EGEGGVADGGRPGT(1)PAGHVPSASR___1T1.3838	4	4	4	2	2	3	520	PF01753								35.2	not assigned.unknown	DNA-directed RNA polymerases
Cre02.g087200.t1.1		637	0.0540702	NaN	//unknown protein//	NaN	0.308478	NaN	1.03819		S	3	___1	AGS(0.998)LDES(0.002)MAEAVAAAAATNTSATTR	AGS(0.998)LDES(0.002)MAEAVAAAAATNTSATTR637___1	AGS(0.998)LDES(0.002)MAEAVAAAAATNTSATTR___1S0.0540702	4	3	4	4	4	4	522									35.2	not assigned.unknown	DNA-directed RNA polymerases
Cre02.g087350.t1.1		309	0.128232	NaN	//unknown protein//	NaN	0.260299	NaN	1.09295		S	2	___1	GGGPEGAS(0.999)GGEES(0.001)DAVSDLAGAR	GGGPEGAS(0.999)GGEES(0.001)DAVSDLAGAR309___1	GGGPEGAS(0.999)GGEES(0.001)DAVSDLAGAR___1S0.128232	4	4	1	0	0	0	523									35.2	not assigned.unknown	D-isomer specific 2-hydroxyacid dehydrogenase family protein (AT1G12550 similarity)
Cre02.g087551.t1.1		1957	0.801008	NaN	(1 of 1) K17600 - vacuolar protein sorting-associated protein 54 (VPS54)	NaN	0.0258428	NaN	1.74232		S	3	___1	AAEAAEAEAAAGGS(1)DMEQELASGSAVAQR	AAEAAEAEAAAGGS(1)DMEQELASGSAVAQR1957___1	AAEAAEAEAAAGGS(1)DMEQELASGSAVAQR___1S0.801008	4	4	4	4	4	4	524	PF07928;PF10475	PTHR12965;PTHR12965:SF0	KOG2115		K17600	GO:0042147		retrograde transport, endosome to Golgi				Golgi to vacuole transport [GO:0006896];protein transport [GO:0015031];retrograde transport, endosome to Golgi [GO:0042147]	cytosol [GO:0005829];GARP complex [GO:0000938]	cytosol [GO:0005829];GARP complex [GO:0000938];Golgi to vacuole transport [GO:0006896];protein transport [GO:0015031];retrograde transport, endosome to Golgi [GO:0042147];syntaxin binding [GO:0019905]	syntaxin binding [GO:0019905]	GO:0000938;GO:0005829;GO:0006896;GO:0015031;GO:0019905;GO:0042147
Cre02.g087600.t1.1		461	-0.543993	0.124562	SNF2-related DNA/RNA helicase___(1 of 1) K14439 - SWI/SNF-related matrix-associated actin-dependent regulator of chromatin subfamily A containing DEAD/H box 1 (SMARCAD1)	-0.668555	0.0883426	0.0860637	0.68587	1.09018	S	2	___1	ILNGQDPGPDS(1)EDDEAVPEIR	ILNGQDPGPDS(1)EDDEAVPEIR461___1	ILNGQDPGPDS(1)EDDEAVPEIR___1S-0.543993	4	4	4	4	4	4	525	PF00176;PF00271	PTHR10799;PTHR10799:SF689	KOG1001;KOG1002	3.6.4.12	K14439	GO:0005524		ATP binding	28.99	DNA.unspecified	SNF2 domain-containing protein / helicase domain-containing protein	ATP-dependent chromatin remodeling [GO:0043044]	nucleus [GO:0005634]	ATP binding [GO:0005524];ATP-dependent chromatin remodeling [GO:0043044];chromatin binding [GO:0003682];DNA binding [GO:0003677];DNA-dependent ATPase activity [GO:0008094];nucleus [GO:0005634]	ATP binding [GO:0005524];chromatin binding [GO:0003682];DNA binding [GO:0003677];DNA-dependent ATPase activity [GO:0008094]	GO:0003677;GO:0003682;GO:0005524;GO:0005634;GO:0008094;GO:0043044
Cre02.g087600.t1.1		487	-0.542233	0.124562	SNF2-related DNA/RNA helicase___(1 of 1) K14439 - SWI/SNF-related matrix-associated actin-dependent regulator of chromatin subfamily A containing DEAD/H box 1 (SMARCAD1)	-0.666795	0.142467	0.0860637	0.686707	1.09018	T	3	___1	IGADGYREDDEAADPT(1)EEEEVDEDDDHGGAAPIIR	IGADGYREDDEAADPT(1)EEEEVDEDDDHGGAAPIIR487___1	IGADGYREDDEAADPT(1)EEEEVDEDDDHGGAAPIIR___1T-0.542233	3	4	3	3	4	4	525	PF00176;PF00271	PTHR10799;PTHR10799:SF689	KOG1001;KOG1002	3.6.4.12	K14439	GO:0005524		ATP binding	28.99	DNA.unspecified	SNF2 domain-containing protein / helicase domain-containing protein	ATP-dependent chromatin remodeling [GO:0043044]	nucleus [GO:0005634]	ATP binding [GO:0005524];ATP-dependent chromatin remodeling [GO:0043044];chromatin binding [GO:0003682];DNA binding [GO:0003677];DNA-dependent ATPase activity [GO:0008094];nucleus [GO:0005634]	ATP binding [GO:0005524];chromatin binding [GO:0003682];DNA binding [GO:0003677];DNA-dependent ATPase activity [GO:0008094]	GO:0003677;GO:0003682;GO:0005524;GO:0005634;GO:0008094;GO:0043044
Cre02.g087600.t1.1		736	1.43207	0.124562	SNF2-related DNA/RNA helicase___(1 of 1) K14439 - SWI/SNF-related matrix-associated actin-dependent regulator of chromatin subfamily A containing DEAD/H box 1 (SMARCAD1)	1.3075	0.00988166	0.0860637	2.69834	1.09018	S	2	___1	AVAEAEASPGMLS(1)PAQIK	AVAEAEASPGMLS(1)PAQIK736___1	AVAEAEASPGMLS(1)PAQIK___1S1.43207	3	3	3	0	0	0	525	PF00176;PF00271	PTHR10799;PTHR10799:SF689	KOG1001;KOG1002	3.6.4.12	K14439	GO:0005524		ATP binding	28.99	DNA.unspecified	SNF2 domain-containing protein / helicase domain-containing protein	ATP-dependent chromatin remodeling [GO:0043044]	nucleus [GO:0005634]	ATP binding [GO:0005524];ATP-dependent chromatin remodeling [GO:0043044];chromatin binding [GO:0003682];DNA binding [GO:0003677];DNA-dependent ATPase activity [GO:0008094];nucleus [GO:0005634]	ATP binding [GO:0005524];chromatin binding [GO:0003682];DNA binding [GO:0003677];DNA-dependent ATPase activity [GO:0008094]	GO:0003677;GO:0003682;GO:0005524;GO:0005634;GO:0008094;GO:0043044
Cre02.g088700.t1.2		78	-0.981212	-0.580482	//unknown protein//	-0.400729	0.00197724	0.000344247	0.506554	0.66874	S	2	___1	SLYVDS(1)DDDGPPR	SLYVDS(1)DDDGPPR78___1	SLYVDS(1)DDDGPPR___1S-0.981212	4	4	4	4	4	4	534									35.2	not assigned.unknown	ATP-citrate lyase B-1 (AT3G06650 similarity)
Cre02.g088750.t1.2	ATR2	2684	-0.248495	0.0526744	ATR2|ATM/ATR-related phosphatidylinositol 3-kinase___(1 of 1) K08874 - transformation/transcription domain-associated protein (TRRAP)	-0.301169	0.250489	0.130018	0.841774	1.03719	S	3	___1	AREDGGVS(1)GGGAAPDGAAAAAAAPDGQQPPAKS(1)PR	AREDGGVS(1)GGGAAPDGAAAAAAAPDGQQPPAKS(1)PR2684___1	AREDGGVS(1)GGGAAPDGAAAAAAAPDGQQPPAKS(1)PR___1S-0.248495	3	4	3	4	4	4	535	PF00454;PF02259;PF02260	PTHR11139;PTHR11139:SF1		2.7.11.1	K08874	GO:0005515;GO:0016773		phosphotransferase activity, alcohol group as acceptor;protein binding	30.4	signalling.phosphinositides	binding;inositol or phosphatidylinositol kinases;phosphotransferases, alcohol group as acceptor	DNA repair [GO:0006281];histone acetylation [GO:0016573];regulation of transcription, DNA-templated [GO:0006355]	NuA4 histone acetyltransferase complex [GO:0035267];nucleus [GO:0005634];SAGA complex [GO:0000124]	DNA repair [GO:0006281];histone acetylation [GO:0016573];NuA4 histone acetyltransferase complex [GO:0035267];nucleus [GO:0005634];regulation of transcription, DNA-templated [GO:0006355];SAGA complex [GO:0000124];transcription coregulator activity [GO:0003712]	transcription coregulator activity [GO:0003712]	GO:0000124;GO:0003712;GO:0005634;GO:0006281;GO:0006355;GO:0016573;GO:0035267
Cre02.g088750.t1.2	ATR2	2731	3.11058	0.0526744	ATR2|ATM/ATR-related phosphatidylinositol 3-kinase___(1 of 1) K08874 - transformation/transcription domain-associated protein (TRRAP)	3.05791	5.50998e-05	0.130018	8.6373	1.03719	S	3	___1	AS(0.19)S(0.81)PDAGGAAALDDDFRPSSMMEEQLLNFLAR	AS(0.19)S(0.81)PDAGGAAALDDDFRPSSMMEEQLLNFLAR2731___1	AS(0.19)S(0.81)PDAGGAAALDDDFRPSSMMEEQLLNFLAR___1S3.11058	4	2	4	0	1	1	535	PF00454;PF02259;PF02260	PTHR11139;PTHR11139:SF1		2.7.11.1	K08874	GO:0005515;GO:0016773		phosphotransferase activity, alcohol group as acceptor;protein binding	30.4	signalling.phosphinositides	binding;inositol or phosphatidylinositol kinases;phosphotransferases, alcohol group as acceptor	DNA repair [GO:0006281];histone acetylation [GO:0016573];regulation of transcription, DNA-templated [GO:0006355]	NuA4 histone acetyltransferase complex [GO:0035267];nucleus [GO:0005634];SAGA complex [GO:0000124]	DNA repair [GO:0006281];histone acetylation [GO:0016573];NuA4 histone acetyltransferase complex [GO:0035267];nucleus [GO:0005634];regulation of transcription, DNA-templated [GO:0006355];SAGA complex [GO:0000124];transcription coregulator activity [GO:0003712]	transcription coregulator activity [GO:0003712]	GO:0000124;GO:0003712;GO:0005634;GO:0006281;GO:0006355;GO:0016573;GO:0035267
Cre02.g091900.t1.1	FAP301	1089	1.97679	NaN	FAP301|Flagellar Associated Protein 301___(1 of 14) KOG1003 - Actin filament-coating protein tropomyosin	NaN	0.000168314	NaN	3.93616		S	3	___1	KAS(1)MLHGAIEQDLAVALSSGR	KAS(1)MLHGAIEQDLAVALSSGR1089___1	KAS(1)MLHGAIEQDLAVALSSGR___1S1.97679	4	4	4	1	0	0	559			KOG1003						35.2	not assigned.unknown	ATP-dependent caseinolytic (Clp) protease/crotonase family protein (AT4G16800 similarity)
Cre02.g092451.t1.1		41	1.99178	NaN	//unknown protein//	NaN	0.00819502	NaN	3.97727		T	3	___1	AQLAALMGGAAAASAGVSDGALT(1)DDELAEK	AQLAALMGGAAAASAGVSDGALT(1)DDELAEK41___1	AQLAALMGGAAAASAGVSDGALT(1)DDELAEK___1T1.99178	3	2	4	1	1	3	564
Cre02.g092700.t1.2	FAP45	40	-0.33201	-0.0287942	FAP45|Flagellar Associated Protein 45___(1 of 1) PTHR15504 - NASOPHARYNGEAL EPITHELIUM SPECIFIC PROTEIN 1	-0.303216	0.210046	0.179322	0.794429	0.980239	S	3	___1	TGAAQVET(0.002)LDS(0.993)LKLT(0.005)APT(0.001)R	TGAAQVET(0.002)LDS(0.993)LKLT(0.005)APT(0.001)R40___1	TGAAQVET(0.002)LDS(0.993)LKLT(0.005)APT(0.001)R___1S-0.33201	4	3	2	4	4	3	567	PF13868	PTHR15504;PTHR15504:SF0							35.2	not assigned.unknown	Flagellar Associated Protein
Cre02.g093700.t1.1;Cre02.g093700.t2.1		155;137	1.41868	NaN	(1 of 1) K14951 - cation-transporting ATPase 13A3/4/5 (ATP13A3_4_5)	NaN	0.0113642	NaN	2.67341		S	3	___1	VQEVAMT(0.043)EPHY(0.003)DS(0.953)VPT(0.002)LAADEEEGAGR	VQEVAMT(0.043)EPHY(0.003)DS(0.953)VPT(0.002)LAADEEEGAGR155;137___1	VQEVAMT(0.043)EPHY(0.003)DS(0.953)VPT(0.002)LAADEEEGAGR___1S1.41868	4	2	3	4	1	0	573	PF00122;PF12409;PF12710	PTHR24093;PTHR24093:SF84		3.6.3.8	K14951	GO:0000166;GO:0006812;GO:0016021;GO:0016887;GO:0046872		ATPase activity;cation transport;integral component of membrane;metal ion binding;nucleotide binding	34.14	transport.unspecified cations	phosphate deficiency response 2	cation transport [GO:0006812]	integral component of membrane [GO:0016021]	ATPase activity [GO:0016887];cation transport [GO:0006812];integral component of membrane [GO:0016021];nucleotide binding [GO:0000166]	ATPase activity [GO:0016887];nucleotide binding [GO:0000166]	GO:0000166;GO:0006812;GO:0016021;GO:0016887
Cre02.g093750.t1.2	NRX2	25	3.41719	0.545078	NRX2|Nucleoredoxin___(1 of 3) K17609 - nucleoredoxin [EC:1.8.1.8] (NXN)	2.87211	0.00176543	0.0411481	10.6826	1.4591	S	2	___1	VDAEEAAAAAS(1)PAPAAAEEPK	VDAEEAAAAAS(1)PAPAAAEEPK25___1	VDAEEAAAAAS(1)PAPAAAEEPK___1S3.41719	4	4	4	4	2	3	574	PF13098;PF13905	PTHR13871;PTHR13871:SF38	KOG2501	1.8.1.8	K17609				35.1.26	not assigned.no ontology.DC1 domain containing protein	Nucleoredoxin 2	cell redox homeostasis [GO:0045454]		cell redox homeostasis [GO:0045454]		GO:0045454
Cre02.g093975.t2.1;Cre02.g093975.t1.1		1692;1700	1.72984	NaN	(1 of 1) PTHR23139:SF9 - SPLICING FACTOR U2AF 65 KDA SUBUNIT	NaN	0.000152964	NaN	3.31691		S	3	___1	AAS(1)QLAAGLMPAAPQQLQLTR	AAS(1)QLAAGLMPAAPQQLQLTR1692;1700___1	AAS(1)QLAAGLMPAAPQQLQLTR___1S1.72984	4	4	4	4	4	1	575	PF00076	PTHR23139;PTHR23139:SF9	KOG0124;KOG0147		K12837	GO:0000166;GO:0003676;GO:0003723;GO:0005634;GO:0006397		mRNA processing;nucleic acid binding;nucleotide binding;nucleus;RNA binding				mRNA processing [GO:0006397]	nucleus [GO:0005634]	mRNA processing [GO:0006397];nucleus [GO:0005634];RNA binding [GO:0003723]	RNA binding [GO:0003723]	GO:0003723;GO:0005634;GO:0006397
Cre02.g093975.t2.1;Cre02.g093975.t1.1		770;778	2.86504	NaN	(1 of 1) PTHR23139:SF9 - SPLICING FACTOR U2AF 65 KDA SUBUNIT	NaN	0.000104167	NaN	7.28556		S	3	___1	WRPDLS(1)PEHEMMLPAER	WRPDLS(1)PEHEMMLPAER770;778___1	WRPDLS(1)PEHEMMLPAER___1S2.86504	4	4	3	1	0	3	575	PF00076	PTHR23139;PTHR23139:SF9	KOG0124;KOG0147		K12837	GO:0000166;GO:0003676;GO:0003723;GO:0005634;GO:0006397		mRNA processing;nucleic acid binding;nucleotide binding;nucleus;RNA binding				mRNA processing [GO:0006397]	nucleus [GO:0005634]	mRNA processing [GO:0006397];nucleus [GO:0005634];RNA binding [GO:0003723]	RNA binding [GO:0003723]	GO:0003723;GO:0005634;GO:0006397
Cre02.g094350.t1.1		24	-1.88561	NaN	Importin Alpha 1b___(1 of 1) PTHR23316//PTHR23316:SF30 - IMPORTIN ALPHA // SUBFAMILY NOT NAMED	NaN	0.000669746	NaN	0.270629		S	2	___1	GAALSPSPGEPGLGS(1)GK	GAALSPSPGEPGLGS(1)GK24___1	GAALSPSPGEPGLGS(1)GK___1S-1.88561	4	4	4	4	4	4	577		PTHR23316;PTHR23316:SF30	KOG0166			GO:0005488;GO:0005515		binding;protein binding	35.2	not assigned.unknown	importin alpha isoform 6 (AT1G02690 similarity)	NLS-bearing protein import into nucleus [GO:0006607]	nucleus [GO:0005634]	NLS-bearing protein import into nucleus [GO:0006607];nuclear import signal receptor activity [GO:0061608];nuclear localization sequence binding [GO:0008139];nucleus [GO:0005634]	nuclear import signal receptor activity [GO:0061608];nuclear localization sequence binding [GO:0008139]	GO:0005634;GO:0006607;GO:0008139;GO:0061608
Cre02.g094350.t1.1		220	-0.964713	NaN	Importin Alpha 1b___(1 of 1) PTHR23316//PTHR23316:SF30 - IMPORTIN ALPHA // SUBFAMILY NOT NAMED	NaN	0.0424131	NaN	0.51238		S	3	___2	S(0.815)QS(0.18)GGGQPS(0.005)AAALEAQVAQLSSR	S(0.815)QS(0.18)GGGQPS(0.005)AAALEAQVAQLSSR220___2	S(0.815)QS(0.18)GGGQPS(0.005)AAALEAQVAQLSSR___2S-0.964713	3	1	0	3	3	4	577		PTHR23316;PTHR23316:SF30	KOG0166			GO:0005488;GO:0005515		binding;protein binding	35.2	not assigned.unknown	importin alpha isoform 6 (AT1G02690 similarity)	NLS-bearing protein import into nucleus [GO:0006607]	nucleus [GO:0005634]	NLS-bearing protein import into nucleus [GO:0006607];nuclear import signal receptor activity [GO:0061608];nuclear localization sequence binding [GO:0008139];nucleus [GO:0005634]	nuclear import signal receptor activity [GO:0061608];nuclear localization sequence binding [GO:0008139]	GO:0005634;GO:0006607;GO:0008139;GO:0061608
Cre02.g094350.t1.1		218	-0.928492	NaN	Importin Alpha 1b___(1 of 1) PTHR23316//PTHR23316:SF30 - IMPORTIN ALPHA // SUBFAMILY NOT NAMED	NaN	0.0746775	NaN	0.525407		S	3	___2	S(0.696)RS(0.696)QS(0.564)GGGQPS(0.044)AAALEAQVAQLSSR	S(0.696)RS(0.696)QS(0.564)GGGQPS(0.044)AAALEAQVAQLSSR218___2	S(0.696)RS(0.696)QS(0.564)GGGQPS(0.044)AAALEAQVAQLSSR___2S-0.928492	3	1	0	3	3	4	577		PTHR23316;PTHR23316:SF30	KOG0166			GO:0005488;GO:0005515		binding;protein binding	35.2	not assigned.unknown	importin alpha isoform 6 (AT1G02690 similarity)	NLS-bearing protein import into nucleus [GO:0006607]	nucleus [GO:0005634]	NLS-bearing protein import into nucleus [GO:0006607];nuclear import signal receptor activity [GO:0061608];nuclear localization sequence binding [GO:0008139];nucleus [GO:0005634]	nuclear import signal receptor activity [GO:0061608];nuclear localization sequence binding [GO:0008139]	GO:0005634;GO:0006607;GO:0008139;GO:0061608
Cre02.g094350.t1.1		222	-0.638941	NaN	Importin Alpha 1b___(1 of 1) PTHR23316//PTHR23316:SF30 - IMPORTIN ALPHA // SUBFAMILY NOT NAMED	NaN	0.124554	NaN	0.642184		S	3	___2	S(0.629)RS(0.692)QS(0.634)GGGQPS(0.045)AAALEAQVAQLSSR	S(0.629)RS(0.692)QS(0.634)GGGQPS(0.045)AAALEAQVAQLSSR222___2	S(0.629)RS(0.692)QS(0.634)GGGQPS(0.045)AAALEAQVAQLSSR___2S-0.638941	3	1	0	3	3	4	577		PTHR23316;PTHR23316:SF30	KOG0166			GO:0005488;GO:0005515		binding;protein binding	35.2	not assigned.unknown	importin alpha isoform 6 (AT1G02690 similarity)	NLS-bearing protein import into nucleus [GO:0006607]	nucleus [GO:0005634]	NLS-bearing protein import into nucleus [GO:0006607];nuclear import signal receptor activity [GO:0061608];nuclear localization sequence binding [GO:0008139];nucleus [GO:0005634]	nuclear import signal receptor activity [GO:0061608];nuclear localization sequence binding [GO:0008139]	GO:0005634;GO:0006607;GO:0008139;GO:0061608
Cre02.g095045.t1.1		901	0.346708	NaN	(1 of 1) PF00628//PF13871//PF13872 - PHD-finger (PHD) // C-terminal domain on Strawberry notch homologue (Helicase_C_4) // P-loop containing NTP hydrolase pore-1 (AAA_34)	NaN	0.226931	NaN	1.27166		S	3	___1	KPQPPAHES(1)DADDVVMEGER	KPQPPAHES(1)DADDVVMEGER901___1	KPQPPAHES(1)DADDVVMEGER___1S0.346708	3	4	3	3	4	4	580	PF00628;PF13871;PF13872	PTHR12706;PTHR12706:SF13	KOG1513			GO:0005515;GO:0006355;GO:0008270		protein binding;regulation of transcription, DNA-templated;zinc ion binding	33.99	development.unspecified	RING/FYVE/PHD zinc finger superfamily protein	regulation of transcription, DNA-templated [GO:0006355]	nucleus [GO:0005634]	chromatin DNA binding [GO:0031490];histone binding [GO:0042393];metal ion binding [GO:0046872];nucleus [GO:0005634];regulation of transcription, DNA-templated [GO:0006355]	chromatin DNA binding [GO:0031490];histone binding [GO:0042393];metal ion binding [GO:0046872]	GO:0005634;GO:0006355;GO:0031490;GO:0042393;GO:0046872
Cre02.g095071.t1.1		854	-0.868538	NaN	(1 of 2) K01148 - poly(A)-specific ribonuclease (PARN)	NaN	0.0435813	NaN	0.547702		S	3	___1	LAGS(0.337)GPS(0.469)GHLPS(0.194)GGLQQVPS(1)FGAGGGAGAGAGVAGR	LAGS(0.337)GPS(0.469)GHLPS(0.194)GGLQQVPS(1)FGAGGGAGAGAGVAGR854___1	LAGS(0.337)GPS(0.469)GHLPS(0.194)GGLQQVPS(1)FGAGGGAGAGAGVAGR___1S-0.868538	4	4	1	4	4	4	584	PF04857	PTHR15092		3.1.13.4	K01148	GO:0003676;GO:0005634		nucleic acid binding;nucleus	27.1.19	RNA.processing.ribonucleases	Polynucleotidyl transferase, ribonuclease H-like superfamily protein		cytoplasm [GO:0005737]	3'-5'-exoribonuclease activity [GO:0000175];cytoplasm [GO:0005737];RNA binding [GO:0003723]	3'-5'-exoribonuclease activity [GO:0000175];RNA binding [GO:0003723]	GO:0000175;GO:0003723;GO:0005737			COFACTOR: Name=a divalent metal cation;Evidence={ECO:0000256|ARBA:ARBA00001968};Xref=ChEBI:CHEBI:60240
Cre02.g095071.t1.1		830	-0.463888	NaN	(1 of 2) K01148 - poly(A)-specific ribonuclease (PARN)	NaN	0.219601	NaN	0.72503		S	2	___1	DAALAAGTWPLPGYGS(0.752)GS(0.248)FR	DAALAAGTWPLPGYGS(0.752)GS(0.248)FR830___1	DAALAAGTWPLPGYGS(0.752)GS(0.248)FR___1S-0.463888	4	3	3	4	2	3	584	PF04857	PTHR15092		3.1.13.4	K01148	GO:0003676;GO:0005634		nucleic acid binding;nucleus	27.1.19	RNA.processing.ribonucleases	Polynucleotidyl transferase, ribonuclease H-like superfamily protein		cytoplasm [GO:0005737]	3'-5'-exoribonuclease activity [GO:0000175];cytoplasm [GO:0005737];RNA binding [GO:0003723]	3'-5'-exoribonuclease activity [GO:0000175];RNA binding [GO:0003723]	GO:0000175;GO:0003723;GO:0005737			COFACTOR: Name=a divalent metal cation;Evidence={ECO:0000256|ARBA:ARBA00001968};Xref=ChEBI:CHEBI:60240
Cre02.g095071.t1.1		832	0.662093	NaN	(1 of 2) K01148 - poly(A)-specific ribonuclease (PARN)	NaN	0.189892	NaN	1.58238		S	3	___1	KDAALAAGTWPLPGYGS(0.07)GS(0.929)FR	KDAALAAGTWPLPGYGS(0.07)GS(0.929)FR832___1	KDAALAAGTWPLPGYGS(0.07)GS(0.929)FR___1S0.662093	4	4	3	3	4	1	584	PF04857	PTHR15092		3.1.13.4	K01148	GO:0003676;GO:0005634		nucleic acid binding;nucleus	27.1.19	RNA.processing.ribonucleases	Polynucleotidyl transferase, ribonuclease H-like superfamily protein		cytoplasm [GO:0005737]	3'-5'-exoribonuclease activity [GO:0000175];cytoplasm [GO:0005737];RNA binding [GO:0003723]	3'-5'-exoribonuclease activity [GO:0000175];RNA binding [GO:0003723]	GO:0000175;GO:0003723;GO:0005737			COFACTOR: Name=a divalent metal cation;Evidence={ECO:0000256|ARBA:ARBA00001968};Xref=ChEBI:CHEBI:60240
Cre02.g095071.t1.1		854	1.15755	NaN	(1 of 2) K01148 - poly(A)-specific ribonuclease (PARN)	NaN	0.0909243	NaN	2.23078		S	3	___2	LAGS(0.337)GPS(0.469)GHLPS(0.194)GGLQQVPS(1)FGAGGGAGAGAGVAGR	LAGS(0.337)GPS(0.469)GHLPS(0.194)GGLQQVPS(1)FGAGGGAGAGAGVAGR854___2	LAGS(0.337)GPS(0.469)GHLPS(0.194)GGLQQVPS(1)FGAGGGAGAGAGVAGR___2S1.15755	4	4	3	2	3	4	584	PF04857	PTHR15092		3.1.13.4	K01148	GO:0003676;GO:0005634		nucleic acid binding;nucleus	27.1.19	RNA.processing.ribonucleases	Polynucleotidyl transferase, ribonuclease H-like superfamily protein		cytoplasm [GO:0005737]	3'-5'-exoribonuclease activity [GO:0000175];cytoplasm [GO:0005737];RNA binding [GO:0003723]	3'-5'-exoribonuclease activity [GO:0000175];RNA binding [GO:0003723]	GO:0000175;GO:0003723;GO:0005737			COFACTOR: Name=a divalent metal cation;Evidence={ECO:0000256|ARBA:ARBA00001968};Xref=ChEBI:CHEBI:60240
Cre02.g095082.t1.1		81	2.23134	NaN	(1 of 4) PTHR11875 - TESTIS-SPECIFIC Y-ENCODED PROTEIN	NaN	0.00516393	NaN	4.6957		S	2	___1	GTAASAAAAAAAGS(0.915)PS(0.085)AK	GTAASAAAAAAAGS(0.915)PS(0.085)AK81___1	GTAASAAAAAAAGS(0.915)PS(0.085)AK___1S2.23134	4	4	3	3	3	3	588	PF00956	PTHR11875				GO:0005634;GO:0006334		nucleosome assembly;nucleus	35.2	not assigned.unknown	2;nucleosome assembly protein 1	nucleosome assembly [GO:0006334]	integral component of membrane [GO:0016021];nucleus [GO:0005634]	chromatin binding [GO:0003682];histone binding [GO:0042393];integral component of membrane [GO:0016021];nucleosome assembly [GO:0006334];nucleus [GO:0005634]	chromatin binding [GO:0003682];histone binding [GO:0042393]	GO:0003682;GO:0005634;GO:0006334;GO:0016021;GO:0042393
Cre02.g095107.t1.1		232	-0.292607	NaN	UDP-N-acetylglucosamine (UAA) transporter___(1 of 2) PTHR10231:SF25 - UDP-SUGAR TRANSPORTER PROTEIN SLC35A4-RELATED	NaN	0.113538	NaN	0.816425		S	3	___1	IVYS(0.008)PS(0.992)LEHIALAAAGGTNLPGADTTAEMR	IVYS(0.008)PS(0.992)LEHIALAAAGGTNLPGADTTAEMR232___1	IVYS(0.008)PS(0.992)LEHIALAAAGGTNLPGADTTAEMR___1S-0.292607	4	4	4	4	4	4	594	PF04142	PTHR10231;PTHR10231:SF25				GO:0000139;GO:0005338;GO:0005351;GO:0008643;GO:0015780;GO:0016021		carbohydrate transport;Golgi membrane;integral component of membrane;nucleotide-sugar transmembrane transporter activity;nucleotide-sugar transport;sugar:proton symporter activity	34.2	transport.sugars	Nucleotide-sugar transporter family protein (AT2G43240 similarity)		Golgi apparatus [GO:0005794];integral component of Golgi membrane [GO:0030173]	Golgi apparatus [GO:0005794];integral component of Golgi membrane [GO:0030173];pyrimidine nucleotide-sugar transmembrane transporter activity [GO:0015165]	pyrimidine nucleotide-sugar transmembrane transporter activity [GO:0015165]	GO:0005794;GO:0015165;GO:0030173
Cre02.g095110.t2.1;Cre02.g095110.t1.1	FAP255	18;18	2.59447	NaN	FAP255|Flagellar Associated Protein 255___(1 of 1) K17553 - protein phosphatase 1 regulatory subunit 11 (PPP1R11)	NaN	0.00114262	NaN	6.03967		S	3	___1	GAGGQDS(1)EQKAPVAETLTLR	GAGGQDS(1)EQKAPVAETLTLR18;18___1	GAGGQDS(1)EQKAPVAETLTLR___1S2.59447	4	4	4	1	3	0	595	PF07491	PTHR20835			K17553				35.2	not assigned.unknown	Flagellar Associated Protein			protein serine/threonine phosphatase inhibitor activity [GO:0004865]	protein serine/threonine phosphatase inhibitor activity [GO:0004865]	GO:0004865
Cre02.g095126.t1.1	DPE2	1061	0.662736	0.0811183	DPE2|alpha-1,4-glucanotransferase___(1 of 1) PTHR32518:SF3 - 4-ALPHA-GLUCANOTRANSFERASE DPE2	0.581618	0.0703591	0.0998389	1.58308	1.05784	S	2	___1	APPPMT(0.054)PPS(0.946)PVPVQ	APPPMT(0.054)PPS(0.946)PVPVQ1061___1	APPPMT(0.054)PPS(0.946)PVPVQ___1S0.662736	3	3	3	1	2	0	600	PF00686;PF02446	PTHR32518;PTHR32518:SF3		2.4.1.25	K00705	GO:0004134;GO:0005975;GO:0030246;GO:2001070		4-alpha-glucanotransferase activity;carbohydrate binding;carbohydrate metabolic process;starch binding	2.2.2.4	major CHO metabolism.degradation.starch.D enzyme	disproportionating enzyme 2 (AT2G40840 similarity)			4-alpha-glucanotransferase activity [GO:0004134];beta-maltose 4-alpha-glucanotransferase activity [GO:0102500];starch binding [GO:2001070]	4-alpha-glucanotransferase activity [GO:0004134];beta-maltose 4-alpha-glucanotransferase activity [GO:0102500];starch binding [GO:2001070]	GO:0004134;GO:0102500;GO:2001070		CATALYTIC ACTIVITY: Reaction=Transfers a segment of a (1->4)-alpha-D-glucan to a new position in an acceptor, which may be glucose or a (1->4)-alpha-D-glucan.;EC=2.4.1.25;Evidence={ECO:0000256|ARBA:ARBA00000439}			2.4.1.25
Cre02.g095400.t2.1;Cre02.g095400.t1.2		356;365	-0.0626558	-0.754859	(1 of 1) K14820 - ribosome biogenesis protein BRX1 (BRX1, BRIX1)	0.692203	0.293403	0.000423936	0.9575	0.592604	S	2	___1	NPLDSIFKGEEGEEEEGDDAGS(1)E	NPLDSIFKGEEGEEEEGDDAGS(1)E356;365___1	NPLDSIFKGEEGEEEEGDDAGS(1)E___1S-0.0626558	4	4	4	4	4	4	606	PF04427	PTHR13634	KOG2971		K14820	GO:0042309;GO:0050825;GO:0050826		homoiothermy;ice binding;response to freezing	29.2.2.50	protein.synthesis.ribosome biogenesis.BRIX	Ribosomal RNA processing Brix domain protein (AT3G15460 similarity)
Cre02.g096300.t2.1;Cre02.g096300.t1.1	CCM1	122;122	0.170152	NaN	CCM1|Regulator of CO2-responsive genes	NaN	0.273523	NaN	1.12518		S	2	___1	TGADDADEAVPGS(0.996)PHS(0.004)K	TGADDADEAVPGS(0.996)PHS(0.004)K122;122___1	TGADDADEAVPGS(0.996)PHS(0.004)K___1S0.170152	4	4	3	4	0	4	612						GO:0003676		nucleic acid binding	35.2	not assigned.unknown	Regulator of CO2-responsive genes															CCM1
Cre02.g096300.t2.1;Cre02.g096300.t1.1	CCM1	9;9	1.51409	NaN	CCM1|Regulator of CO2-responsive genes	NaN	0.00113026	NaN	2.85619		S	2	___1	MEALDAQDS(1)LQLDVVSPSAR	MEALDAQDS(1)LQLDVVSPSAR9;9___1	MEALDAQDS(1)LQLDVVSPSAR___1S1.51409	4	4	4	3	4	4	612						GO:0003676		nucleic acid binding	35.2	not assigned.unknown	Regulator of CO2-responsive genes															CCM1
Cre02.g096300.t2.1;Cre02.g096300.t1.1	CCM1	16;16	2.10364	NaN	CCM1|Regulator of CO2-responsive genes	NaN	0.0036166	NaN	4.29792		S	3	___1	MEALDAQDSLQLDVVS(0.966)PS(0.034)AR	MEALDAQDSLQLDVVS(0.966)PS(0.034)AR16;16___1	MEALDAQDSLQLDVVS(0.966)PS(0.034)AR___1S2.10364	4	4	3	4	1	1	612						GO:0003676		nucleic acid binding	35.2	not assigned.unknown	Regulator of CO2-responsive genes															CCM1
Cre02.g097400.t1.2	EIF5A	2	3.26119	-0.244017	EIF5A|Eukaryotic initiation factor, eIF-5A___(1 of 1) K03263 - translation initiation factor 5A (EIF5A)	3.50521	1.29999e-05	0.0158384	9.58773	0.844391	S	2	___1	S(1)DHEVETFESADAGASLTYPQQAGTVR	S(1)DHEVETFESADAGASLTYPQQAGTVR2___1	S(1)DHEVETFESADAGASLTYPQQAGTVR___1S3.26119	4	4	4	4	4	4	618	PF01287	PTHR11673	KOG3271		K03263	GO:0003723;GO:0003746;GO:0006452;GO:0043022;GO:0045901;GO:0045905		positive regulation of translational elongation;positive regulation of translational termination;ribosome binding;RNA binding;translation elongation factor activity;translational frameshifting	29.2.3	protein.synthesis.initiation	eukaryotic elongation factor 5A-1 (AT1G13950 similarity)	positive regulation of translational elongation [GO:0045901];positive regulation of translational termination [GO:0045905]		positive regulation of translational elongation [GO:0045901];positive regulation of translational termination [GO:0045905];ribosome binding [GO:0043022];translation elongation factor activity [GO:0003746];translation initiation factor activity [GO:0003743]	ribosome binding [GO:0043022];translation elongation factor activity [GO:0003746];translation initiation factor activity [GO:0003743]	GO:0003743;GO:0003746;GO:0043022;GO:0045901;GO:0045905										EIF5A
Cre02.g097800.t1.1	HLA3	668	-6.22322	-0.000533642	HLA3|Bicarbonate ABC transporter___(1 of 13) 3.6.3.44 - Xenobiotic-transporting ATPase / Steroid-transporting ATPase	-6.22268	2.06001e-10	0.223412	0.0133852	0.99963	S	3	___1	S(1)QS(1)LQLTLAPTSIGKPTEKPK	S(1)QS(1)LQLTLAPTSIGKPTEKPK668___1	S(1)QS(1)LQLTLAPTSIGKPTEKPK___1S-6.22322	0	0	0	4	4	4	621	PF00005;PF00664	PTHR24223		3.6.3.44		GO:0005524;GO:0006810;GO:0016021;GO:0016887;GO:0042626;GO:0055085		ATP binding;ATPase activity;ATPase activity, coupled to transmembrane movement of substances;integral component of membrane;transmembrane transport;transport	34.16	transport.ABC transporters and multidrug resistance systems	multidrug resistance-associated protein 2 (AT2G34660 similarity)	transmembrane transport [GO:0055085]	integral component of membrane [GO:0016021];membrane [GO:0016020];plant-type vacuole [GO:0000325];vacuolar membrane [GO:0005774]	ATP binding [GO:0005524];ATPase activity [GO:0016887];ATPase-coupled transmembrane transporter activity [GO:0042626];integral component of membrane [GO:0016021];membrane [GO:0016020];plant-type vacuole [GO:0000325];transmembrane transport [GO:0055085];vacuolar membrane [GO:0005774]	ATP binding [GO:0005524];ATPase activity [GO:0016887];ATPase-coupled transmembrane transporter activity [GO:0042626]	GO:0000325;GO:0005524;GO:0005774;GO:0016020;GO:0016021;GO:0016887;GO:0042626;GO:0055085								/evidence=ECO:0000256|PROSITE-ProRule:PRU00434;/note=ATP;NP_BIND 1096..1103;NP_BIND 451..458
Cre02.g097800.t1.1	HLA3	668	-4.44998	-0.000533642	HLA3|Bicarbonate ABC transporter___(1 of 13) 3.6.3.44 - Xenobiotic-transporting ATPase / Steroid-transporting ATPase	-4.44945	4.31996e-06	0.223412	0.0457533	0.99963	S	3	___2	S(1)QS(1)LQLTLAPTSIGKPTEKPK	S(1)QS(1)LQLTLAPTSIGKPTEKPK668___2	S(1)QS(1)LQLTLAPTSIGKPTEKPK___2S-4.44998	0	0	0	4	4	2	621	PF00005;PF00664	PTHR24223		3.6.3.44		GO:0005524;GO:0006810;GO:0016021;GO:0016887;GO:0042626;GO:0055085		ATP binding;ATPase activity;ATPase activity, coupled to transmembrane movement of substances;integral component of membrane;transmembrane transport;transport	34.16	transport.ABC transporters and multidrug resistance systems	multidrug resistance-associated protein 2 (AT2G34660 similarity)	transmembrane transport [GO:0055085]	integral component of membrane [GO:0016021];membrane [GO:0016020];plant-type vacuole [GO:0000325];vacuolar membrane [GO:0005774]	ATP binding [GO:0005524];ATPase activity [GO:0016887];ATPase-coupled transmembrane transporter activity [GO:0042626];integral component of membrane [GO:0016021];membrane [GO:0016020];plant-type vacuole [GO:0000325];transmembrane transport [GO:0055085];vacuolar membrane [GO:0005774]	ATP binding [GO:0005524];ATPase activity [GO:0016887];ATPase-coupled transmembrane transporter activity [GO:0042626]	GO:0000325;GO:0005524;GO:0005774;GO:0016020;GO:0016021;GO:0016887;GO:0042626;GO:0055085								/evidence=ECO:0000256|PROSITE-ProRule:PRU00434;/note=ATP;NP_BIND 1096..1103;NP_BIND 451..458
Cre02.g097950.t1.2		337	-1.33575	NaN	//unknown protein//	NaN	0.0117771	NaN	0.396186		S	3	___1	GASAATATAAGAT(0.001)PS(0.142)S(0.85)PPKGS(0.004)MS(0.004)R	GASAATATAAGAT(0.001)PS(0.142)S(0.85)PPKGS(0.004)MS(0.004)R337___1	GASAATATAAGAT(0.001)PS(0.142)S(0.85)PPKGS(0.004)MS(0.004)R___1S-1.33575	1	2	0	3	3	4	623									35.2	not assigned.unknown	aspartate aminotransferase 5 (AT4G31990 similarity)
Cre02.g097950.t1.2		346	-1.31406	NaN	//unknown protein//	NaN	0.00705277	NaN	0.402187		S	2	___1	S(0.772)PS(0.228)NASLTGAGAAAGGLATR	S(0.772)PS(0.228)NASLTGAGAAAGGLATR346___1	S(0.772)PS(0.228)NASLTGAGAAAGGLATR___1S-1.31406	3	1	3	3	4	3	623									35.2	not assigned.unknown	aspartate aminotransferase 5 (AT4G31990 similarity)
Cre02.g097950.t1.2		348	-1.26398	NaN	//unknown protein//	NaN	0.0344683	NaN	0.416394		S	2	___2	SPS(1)NASLTGAGAAAGGLATR	SPS(1)NASLTGAGAAAGGLATR348___2	SPS(1)NASLTGAGAAAGGLATR___2S-1.26398	3	4	1	3	4	4	623									35.2	not assigned.unknown	aspartate aminotransferase 5 (AT4G31990 similarity)
Cre02.g097950.t1.2		383	-1.15693	NaN	//unknown protein//	NaN	0.0451606	NaN	0.448466		S	2	___2	S(0.02)PS(0.98)NAS(0.999)LT(0.001)GAAAGGLGAR	S(0.02)PS(0.98)NAS(0.999)LT(0.001)GAAAGGLGAR383___2	S(0.02)PS(0.98)NAS(0.999)LT(0.001)GAAAGGLGAR___2S-1.15693	3	3	0	4	4	2	623									35.2	not assigned.unknown	aspartate aminotransferase 5 (AT4G31990 similarity)
Cre02.g097950.t1.2		380	-1.14256	NaN	//unknown protein//	NaN	0.0330788	NaN	0.452955		S	2	___2	S(0.02)PS(0.98)NAS(0.999)LT(0.001)GAAAGGLGAR	S(0.02)PS(0.98)NAS(0.999)LT(0.001)GAAAGGLGAR380___2	S(0.02)PS(0.98)NAS(0.999)LT(0.001)GAAAGGLGAR___2S-1.14256	3	3	0	4	4	2	623									35.2	not assigned.unknown	aspartate aminotransferase 5 (AT4G31990 similarity)
Cre02.g097950.t1.2		351	-0.958057	NaN	//unknown protein//	NaN	0.0636664	NaN	0.51475		S	2	___2	S(0.094)PS(0.906)NAS(0.999)LT(0.001)GAGAAAGGLATR	S(0.094)PS(0.906)NAS(0.999)LT(0.001)GAGAAAGGLATR351___2	S(0.094)PS(0.906)NAS(0.999)LT(0.001)GAGAAAGGLATR___2S-0.958057	3	4	1	3	4	4	623									35.2	not assigned.unknown	aspartate aminotransferase 5 (AT4G31990 similarity)
Cre02.g097950.t1.2		867	0.299795	NaN	//unknown protein//	NaN	0.244233	NaN	1.23097		S	2	___1	LATQAS(1)GGVVPGVR	LATQAS(1)GGVVPGVR867___1	LATQAS(1)GGVVPGVR___1S0.299795	4	4	2	4	2	4	623									35.2	not assigned.unknown	aspartate aminotransferase 5 (AT4G31990 similarity)
Cre02.g097950.t1.2		416	1.71835	NaN	//unknown protein//	NaN	0.0294232	NaN	3.2906		T	2	___1	T(0.592)GS(0.397)S(0.011)ALQPFLPASSTEVAEAR	T(0.592)GS(0.397)S(0.011)ALQPFLPASSTEVAEAR416___1	T(0.592)GS(0.397)S(0.011)ALQPFLPASSTEVAEAR___1T1.71835	2	4	3	1	2	2	623									35.2	not assigned.unknown	aspartate aminotransferase 5 (AT4G31990 similarity)
Cre02.g099850.t1.1	PDC2	301	1.24835	-0.638563	PDC2|Pyruvate dehydrogenase, E1 component, alpha subunit___(1 of 1) PTHR11516:SF25 - PYRUVATE DEHYDROGENASE E1 COMPONENT SUBUNIT ALPHA-3, CHLOROPLASTIC	1.88691	0.0113183	4.94003e-07	2.3757	0.642352	S	2	___1	AT(0.001)AS(0.987)T(0.012)AGDQDPHIYK	AT(0.001)AS(0.987)T(0.012)AGDQDPHIYK301___1	AT(0.001)AS(0.987)T(0.012)AGDQDPHIYK___1S1.24835	3	4	3	0	0	2	633	PF02775	PTHR11516;PTHR11516:SF25	KOG0225	1.2.4.1	K00161	GO:0003824;GO:0004739;GO:0006086;GO:0030976;GO:0043231		acetyl-CoA biosynthetic process from pyruvate;catalytic activity;intracellular membrane-bounded organelle;pyruvate dehydrogenase (acetyl-transferring) activity;thiamine pyrophosphate binding	8.1.1.1	TCA / organic transformation.TCA.pyruvate DH.E1	pyruvate dehydrogenase E1 alpha (AT1G01090 similarity)	acetyl-CoA biosynthetic process from pyruvate [GO:0006086]	chloroplast envelope [GO:0009941];chloroplast stroma [GO:0009570]	acetyl-CoA biosynthetic process from pyruvate [GO:0006086];chloroplast envelope [GO:0009941];chloroplast stroma [GO:0009570];pyruvate dehydrogenase (acetyl-transferring) activity [GO:0004739]	pyruvate dehydrogenase (acetyl-transferring) activity [GO:0004739]	GO:0004739;GO:0006086;GO:0009570;GO:0009941		CATALYTIC ACTIVITY: Reaction=[dihydrolipoyllysine-residue acetyltransferase]-(R)-N(6)-lipoyl-L-lysine + H(+) + pyruvate = [dihydrolipoyllysine-residue acetyltransferase]-(R)-N(6)-(S(8)-acetyldihydrolipoyl)-L-lysine + CO2;EC=1.2.4.1;Evidence={ECO:0000256|ARBA:ARBA00001053, ECO:0000256|RuleBase:RU361139};Xref=Rhea:RHEA:19189, Rhea:RHEA-COMP:10480, Rhea:RHEA-COMP:10481, ChEBI:CHEBI:15361, ChEBI:CHEB…	COFACTOR: Name=thiamine diphosphate;Evidence={ECO:0000256|ARBA:ARBA00001964, ECO:0000256|RuleBase:RU361139};Xref=ChEBI:CHEBI:58937		1.2.4.1	FUNCTIOThe pyruvate dehydrogenase complex catalyzes the overall conversion of pyruvate to acetyl-CoA and CO(2). {ECO:0000256|RuleBase:RU361139}.
Cre02.g100300.t1.1		150	0.0879436	NaN	(1 of 1) PTHR15245//PTHR15245:SF11 - SYMPLEKIN-RELATED // PHOSPHATIDYLINOSITOL 3-KINASE-RELATED PROTEIN KINASE	NaN	0.299021	NaN	1.06285		S	2	___1	TTS(1)EDLDSILNR	TTS(1)EDLDSILNR150___1	TTS(1)EDLDSILNR___1S0.0879436	4	4	4	4	3	4	636	PF00454	PTHR15245;PTHR15245:SF11	KOG2381	2.7.1.67		GO:0016773		phosphotransferase activity, alcohol group as acceptor	30.4	signalling.phosphinositides	Phosphatidylinositol 3- and 4-kinase family protein
Cre02.g102250.t1.2	RPS3	159	0.226707	-0.2877	RPS3|Cytosolic 80S ribosomal protein S3___(1 of 1) K02985 - small subunit ribosomal protein S3e (RP-S3e, RPS3)	0.514407	0.268624	0.000396123	1.17016	0.819207	T	3	___1	RGPRT(1)PLPDVVK	RGPRT(1)PLPDVVK159___1	RGPRT(1)PLPDVVK___1T0.226707	4	4	3	3	4	3	648	PF00189;PF07650	PTHR11760;PTHR11760:SF20	KOG3181		K02985	GO:0003723;GO:0003735;GO:0005840;GO:0006412;GO:0015935		ribosome;RNA binding;small ribosomal subunit;structural constituent of ribosome;translation	29.2.1.2.1.3	protein.synthesis.ribosomal protein.eukaryotic.40S subunit.S3	Ribosomal protein S3 family protein (AT2G31610 similarity)	translation [GO:0006412]	cytosolic small ribosomal subunit [GO:0022627];nucleus [GO:0005634]	cytosolic small ribosomal subunit [GO:0022627];nucleus [GO:0005634];RNA binding [GO:0003723];structural constituent of ribosome [GO:0003735];translation [GO:0006412]	RNA binding [GO:0003723];structural constituent of ribosome [GO:0003735]	GO:0003723;GO:0003735;GO:0005634;GO:0006412;GO:0022627
Cre02.g103450.t1.1		380	1.4838	NaN	(1 of 1) PTHR10641//PTHR10641:SF461 - MYB-LIKE DNA-BINDING PROTEIN MYB // MYB-RELATED PROTEIN B	NaN	0.00373147	NaN	2.79684		T	2	___1	DLLT(1)PQEIQYAR	DLLT(1)PQEIQYAR380___1	DLLT(1)PQEIQYAR___1T1.4838	3	2	4	0	0	0	652	PF13921	PTHR10641;PTHR10641:SF461				GO:0003677		DNA binding	27.3.25	RNA.regulation of transcription.MYB domain transcription factor family	myb domain protein 88	regulation of transcription, DNA-templated [GO:0006355]	nucleus [GO:0005634]	DNA-binding transcription factor activity [GO:0003700];nucleus [GO:0005634];regulation of transcription, DNA-templated [GO:0006355];sequence-specific DNA binding [GO:0043565];transcription coregulator activity [GO:0003712];transcription regulatory region sequence-specific DNA binding [GO:0000976]	DNA-binding transcription factor activity [GO:0003700];sequence-specific DNA binding [GO:0043565];transcription coregulator activity [GO:0003712];transcription regulatory region sequence-specific DNA binding [GO:0000976]	GO:0000976;GO:0003700;GO:0003712;GO:0005634;GO:0006355;GO:0043565
Cre02.g103600.t1.1		294	0.450859	NaN	//unknown protein//	NaN	0.0718191	NaN	1.36685		S	2	___1	TGS(1)GGTVAVPLAK	TGS(1)GGTVAVPLAK294___1	TGS(1)GGTVAVPLAK___1S0.450859	4	4	4	4	4	4	654									35.2	not assigned.unknown	Eukaryotic translation initiation factor 1A, eIF-1A
Cre02.g105450.t1.1	CGL141	33	0.737	NaN	CGL141|Conserved in the Green Lineage___(1 of 1) PTHR36749:SF1 - F7O18.3 PROTEIN	NaN	0.157778	NaN	1.66671		S	2	___1	AVS(1)PEDLR	AVS(1)PEDLR33___1	AVS(1)PEDLR___1S0.737	4	2	4	1	3	2	665		PTHR36749;PTHR36749:SF1							35.2	not assigned.unknown	Cell Division Cycle protein
Cre02.g105800.t1.1		947	3.11302	NaN	(1 of 2) PTHR24128//PTHR24128:SF17 - FAMILY NOT NAMED // E3 UBIQUITIN-PROTEIN LIGASE XBAT32	NaN	3.42997e-07	NaN	8.65192		S	3	___1	APS(1)GPPS(1)ANVGAAVVDAAAGMR	APS(1)GPPS(1)ANVGAAVVDAAAGMR947___1	APS(1)GPPS(1)ANVGAAVVDAAAGMR___1S3.11302	4	4	4	2	2	2	668	PF12796;PF13920	PTHR24128;PTHR24128:SF17	KOG4172			GO:0005515;GO:0008270		protein binding;zinc ion binding	35.2	not assigned.unknown	XB3 ortholog 1 in Arabidopsis thaliana			transferase activity [GO:0016740]	transferase activity [GO:0016740]	GO:0016740
Cre02.g105800.t1.1		943	3.18647	NaN	(1 of 2) PTHR24128//PTHR24128:SF17 - FAMILY NOT NAMED // E3 UBIQUITIN-PROTEIN LIGASE XBAT32	NaN	7.67998e-07	NaN	9.10381		S	3	___1	APS(1)GPPS(1)ANVGAAVVDAAAGMR	APS(1)GPPS(1)ANVGAAVVDAAAGMR943___1	APS(1)GPPS(1)ANVGAAVVDAAAGMR___1S3.18647	4	4	4	2	2	2	668	PF12796;PF13920	PTHR24128;PTHR24128:SF17	KOG4172			GO:0005515;GO:0008270		protein binding;zinc ion binding	35.2	not assigned.unknown	XB3 ortholog 1 in Arabidopsis thaliana			transferase activity [GO:0016740]	transferase activity [GO:0016740]	GO:0016740
Cre02.g107400.t3.1;Cre02.g107400.t2.1;Cre02.g107400.t1.1		64;64;64	0.162332	NaN	//unknown protein//	NaN	0.284672	NaN	1.11909		S	2	___1	DDAGFPAGS(0.743)S(0.257)PPR	DDAGFPAGS(0.743)S(0.257)PPR64;64;64___1	DDAGFPAGS(0.743)S(0.257)PPR___1S0.162332	3	3	4	4	4	4	680									35.2	not assigned.unknown	Dynein heavy chain 4, novel minor type dynein (monomeric)		cytoskeleton [GO:0005856]	cytoskeleton [GO:0005856]		GO:0005856
Cre02.g107400.t3.1;Cre02.g107400.t2.1;Cre02.g107400.t1.1		65;65;65	1.33379	NaN	//unknown protein//	NaN	0.0194022	NaN	2.52064		S	2	___1	DDAGFPAGS(0.099)S(0.901)PPR	DDAGFPAGS(0.099)S(0.901)PPR65;65;65___1	DDAGFPAGS(0.099)S(0.901)PPR___1S1.33379	4	4	4	4	4	3	680									35.2	not assigned.unknown	Dynein heavy chain 4, novel minor type dynein (monomeric)		cytoskeleton [GO:0005856]	cytoskeleton [GO:0005856]		GO:0005856
Cre02.g108200.t1.1	CGL80	191	2.61344	NaN	CGL80|Conserved in the Green Lineage	NaN	1.38e-06	NaN	6.11961		S	2	___1	STAALAS(1)MAEAGVR	STAALAS(1)MAEAGVR191___1	STAALAS(1)MAEAGVR___1S2.61344	4	4	4	2	2	0	686		PTHR33825;PTHR33825:SF2				GO:0042309;GO:0050825;GO:0050826		homoiothermy;ice binding;response to freezing	35.2	not assigned.unknown	Predicted protein		integral component of membrane [GO:0016021]	integral component of membrane [GO:0016021]		GO:0016021
Cre02.g108300.t1.1		153	0.022433	NaN	//unknown protein//	NaN	0.322566	NaN	1.01567		S	2	___1	DVATYS(1)VELGGAGDEAR	DVATYS(1)VELGGAGDEAR153___1	DVATYS(1)VELGGAGDEAR___1S0.022433	4	4	4	3	4	4	688									35.2	not assigned.unknown	Predicted protein
Cre02.g108950.t1.1	LF1	383	-0.550287	NaN	LF1|Long Flagella protein 1	NaN	0.147643	NaN	0.682884		S	2	___1	EELGS(1)DEEAETAAALFGR	EELGS(1)DEEAETAAALFGR383___1	EELGS(1)DEEAETAAALFGR___1S-0.550287	4	4	4	2	4	3	694									35.2	not assigned.unknown	Plastid ribosomal protein L17
Cre02.g109100.t1.1	PDE23	368	0.829573	NaN	PDE23|3',5'-cyclic-nucleotide phosphodiesterase___(1 of 15) 3.1.4.53 - 3',5'-cyclic-AMP phosphodiesterase / cAMP-specific phosphodiesterase	NaN	0.111296	NaN	1.77716		S	2	___1	S(1)VVQLGPAIVR	S(1)VVQLGPAIVR368___1	S(1)VVQLGPAIVR___1S0.829573	4	4	3	2	3	3	696	PF00233	PTHR11347		3.1.4.53		GO:0004114;GO:0007165;GO:0008081		3',5'-cyclic-nucleotide phosphodiesterase activity;phosphoric diester hydrolase activity;signal transduction	35.2	not assigned.unknown	3',5'-cyclic-nucleotide phosphodiesterase	signal transduction [GO:0007165]	integral component of membrane [GO:0016021]	3',5'-cyclic-nucleotide phosphodiesterase activity [GO:0004114];integral component of membrane [GO:0016021];metal ion binding [GO:0046872];signal transduction [GO:0007165]	3',5'-cyclic-nucleotide phosphodiesterase activity [GO:0004114];metal ion binding [GO:0046872]	GO:0004114;GO:0007165;GO:0016021;GO:0046872							/evidence=ECO:0000256|PIRSR:PIRSR623088-3;/note=Divalent metal cation 1;/note=Divalent metal cation 2;METAL 1035;METAL 1072;METAL 1073;METAL 1287	/evidence=ECO:0000256|PIRSR:PIRSR623088-2;/note=cNMP;NP_BIND 1031..1035
Cre02.g109900.t1.2		414	-0.467908	NaN	//unknown protein//	NaN	0.0569102	NaN	0.723012		S	3	___1	AVGGGADQGS(1)PGELDALTPAGQQR	AVGGGADQGS(1)PGELDALTPAGQQR414___1	AVGGGADQGS(1)PGELDALTPAGQQR___1S-0.467908	4	4	4	4	4	4	701									35.2	not assigned.unknown	phosphatidylinositolglycan synthase family protein
Cre02.g109900.t1.2		336	1.39627	NaN	//unknown protein//	NaN	0.00156848	NaN	2.6322		S	2	___1	TMS(1)QSLLDLAK	TMS(1)QSLLDLAK336___1	TMS(1)QSLLDLAK___1S1.39627	4	4	4	3	4	4	701									35.2	not assigned.unknown	phosphatidylinositolglycan synthase family protein
Cre02.g109900.t1.2		162	2.31373	NaN	//unknown protein//	NaN	0.000383292	NaN	4.97167		S	2	___1	ILS(1)GAEADLAGMLR	ILS(1)GAEADLAGMLR162___1	ILS(1)GAEADLAGMLR___1S2.31373	4	3	3	0	0	0	701									35.2	not assigned.unknown	phosphatidylinositolglycan synthase family protein
Cre02.g110250.t1.1	PCD2	262	-0.21462	NaN	PCD2|Polyketide cyclase/dehydrase___(1 of 1) PF00226//PF10604 - DnaJ domain (DnaJ) // Polyketide cyclase / dehydrase and lipid transport (Polyketide_cyc2)	NaN	0.166963	NaN	0.861773		S	3	___1	AMEMHPDKVS(1)IDDTAAQESATLK	AMEMHPDKVS(1)IDDTAAQESATLK262___1	AMEMHPDKVS(1)IDDTAAQESATLK___1S-0.21462	4	4	4	4	4	4	703	PF00226;PF10604	PTHR24078							35.2	not assigned.unknown	Chaperone DnaJ-domain superfamily protein
Cre02.g111300.t1.1;Cre02.g111300.t2.1		337;267	0.193545	NaN	(1 of 5) PF13391 - HNH endonuclease (HNH_2)	NaN	0.213532	NaN	1.14357		S	2	___1	PGEVIVSQAGWVS(1)PGYDR	PGEVIVSQAGWVS(1)PGYDR337;267___1	PGEVIVSQAGWVS(1)PGYDR___1S0.193545	4	4	4	4	4	4	709	PF13391								35.2	not assigned.unknown	myb domain protein 3r-4
Cre02.g111650.t1.2	CGL8	521	1.02269	NaN	CGL8|SPX containing protein___(1 of 2) PTHR10783//PTHR10783:SF44 - XENOTROPIC AND POLYTROPIC RETROVIRUS RECEPTOR 1-RELATED // SPX DOMAIN-CONTAINING PROTEIN 1-RELATED	NaN	0.00871325	NaN	2.0317		S	2	___1	AGS(1)VAGPSAAVLAVGADAAAAAAR	AGS(1)VAGPSAAVLAVGADAAAAAAR521___1	AGS(1)VAGPSAAVLAVGADAAAAAAR___1S1.02269	4	4	4	4	4	4	714	PF03105	PTHR10783;PTHR10783:SF44				GO:0015977;GO:0016984		carbon fixation;ribulose-bisphosphate carboxylase activity	35.2	not assigned.unknown	Predicted protein with SPX domain	cellular response to phosphate starvation [GO:0016036]		cellular response to phosphate starvation [GO:0016036]		GO:0016036
Cre02.g111650.t1.2	CGL8	427	1.50031	NaN	CGL8|SPX containing protein___(1 of 2) PTHR10783//PTHR10783:SF44 - XENOTROPIC AND POLYTROPIC RETROVIRUS RECEPTOR 1-RELATED // SPX DOMAIN-CONTAINING PROTEIN 1-RELATED	NaN	0.0152595	NaN	2.82903		S	3	___1	RAS(1)IGDGFGEAAGPSSDGGGGAAGAQPGGAFLR	RAS(1)IGDGFGEAAGPSSDGGGGAAGAQPGGAFLR427___1	RAS(1)IGDGFGEAAGPSSDGGGGAAGAQPGGAFLR___1S1.50031	4	4	4	4	4	2	714	PF03105	PTHR10783;PTHR10783:SF44				GO:0015977;GO:0016984		carbon fixation;ribulose-bisphosphate carboxylase activity	35.2	not assigned.unknown	Predicted protein with SPX domain	cellular response to phosphate starvation [GO:0016036]		cellular response to phosphate starvation [GO:0016036]		GO:0016036
Cre02.g112100.t1.1	FAP101	112	1.41199	NaN	FAP101|Flagellar Associated Protein 101 of central pair projection C1a	NaN	0.00976472	NaN	2.66104		S	3	___1	VAPSGPEADALLGATGVSAFSNHLGS(1)PR	VAPSGPEADALLGATGVSAFSNHLGS(1)PR112___1	VAPSGPEADALLGATGVSAFSNHLGS(1)PR___1S1.41199	4	4	4	4	4	3	719		PTHR24112							35.2	not assigned.unknown	Flagellar Associated Protein
Cre02.g112200.t1.2		1550	-0.891986	NaN	(1 of 1) KOG0265//KOG0279//KOG0319 - U5 snRNP-specific protein-like factor and related proteins // G protein beta subunit-like protein // WD40-repeat-containing subunit of the 18S rRNA processing complex	NaN	0.0440971	NaN	0.538872		S	2	___1	LNS(1)GALSPGITAR	LNS(1)GALSPGITAR1550___1	LNS(1)GALSPGITAR___1S-0.891986	2	3	0	2	4	3	720	PF00400;PF00520	PTHR22847	KOG0265;KOG0279;KOG0319			GO:0005216;GO:0005515;GO:0006811;GO:0016020;GO:0055085		ion channel activity;ion transport;membrane;protein binding;transmembrane transport	30.5	signalling.G-proteins	Transducin/WD40 repeat-like superfamily protein (AT3G49660 similarity)		integral component of membrane [GO:0016021]	integral component of membrane [GO:0016021];ion channel activity [GO:0005216]	ion channel activity [GO:0005216]	GO:0005216;GO:0016021
Cre02.g112200.t1.2		2887	1.3461	NaN	(1 of 1) KOG0265//KOG0279//KOG0319 - U5 snRNP-specific protein-like factor and related proteins // G protein beta subunit-like protein // WD40-repeat-containing subunit of the 18S rRNA processing complex	NaN	0.00240508	NaN	2.54224		S	2	___1	LGS(0.998)IT(0.002)SGGLGQGTAR	LGS(0.998)IT(0.002)SGGLGQGTAR2887___1	LGS(0.998)IT(0.002)SGGLGQGTAR___1S1.3461	4	4	3	1	0	1	720	PF00400;PF00520	PTHR22847	KOG0265;KOG0279;KOG0319			GO:0005216;GO:0005515;GO:0006811;GO:0016020;GO:0055085		ion channel activity;ion transport;membrane;protein binding;transmembrane transport	30.5	signalling.G-proteins	Transducin/WD40 repeat-like superfamily protein (AT3G49660 similarity)		integral component of membrane [GO:0016021]	integral component of membrane [GO:0016021];ion channel activity [GO:0005216]	ion channel activity [GO:0005216]	GO:0005216;GO:0016021
Cre02.g112600.t1.2		328	-1.72927	-0.688114	(1 of 3) PTHR13780//PTHR13780:SF49 - AMP-ACTIVATED PROTEIN KINASE, GAMMA REGULATORY SUBUNIT // SUBFAMILY NOT NAMED	-1.04116	0.00224704	6.03004e-07	0.301605	0.620665	S	2	___1	VS(1)APGS(1)PPLGAGLAR	VS(1)APGS(1)PPLGAGLAR328___1	VS(1)APGS(1)PPLGAGLAR___1S-1.72927	2	3	0	3	4	4	721	PF00571	PTHR13780;PTHR13780:SF49							35.2	not assigned.unknown	non-intrinsic ABC protein 12
Cre02.g112600.t1.2		332	-1.19759	-0.688114	(1 of 3) PTHR13780//PTHR13780:SF49 - AMP-ACTIVATED PROTEIN KINASE, GAMMA REGULATORY SUBUNIT // SUBFAMILY NOT NAMED	-0.50948	0.11058	6.03004e-07	0.436003	0.620665	S	2	___2	VS(1)APGS(1)PPLGAGLAR	VS(1)APGS(1)PPLGAGLAR332___2	VS(1)APGS(1)PPLGAGLAR___2S-1.19759	4	2	2	4	2	4	721	PF00571	PTHR13780;PTHR13780:SF49							35.2	not assigned.unknown	non-intrinsic ABC protein 12
Cre02.g112600.t1.2		328	-1.12869	-0.688114	(1 of 3) PTHR13780//PTHR13780:SF49 - AMP-ACTIVATED PROTEIN KINASE, GAMMA REGULATORY SUBUNIT // SUBFAMILY NOT NAMED	-0.440576	0.0998091	6.03004e-07	0.457331	0.620665	S	2	___2	VS(1)APGS(1)PPLGAGLAR	VS(1)APGS(1)PPLGAGLAR328___2	VS(1)APGS(1)PPLGAGLAR___2S-1.12869	4	2	2	4	2	4	721	PF00571	PTHR13780;PTHR13780:SF49							35.2	not assigned.unknown	non-intrinsic ABC protein 12
Cre02.g112600.t1.2		332	-0.5606	-0.688114	(1 of 3) PTHR13780//PTHR13780:SF49 - AMP-ACTIVATED PROTEIN KINASE, GAMMA REGULATORY SUBUNIT // SUBFAMILY NOT NAMED	0.127514	0.00738584	6.03004e-07	0.67802	0.620665	S	2	___1	VS(1)APGS(1)PPLGAGLAR	VS(1)APGS(1)PPLGAGLAR332___1	VS(1)APGS(1)PPLGAGLAR___1S-0.5606	4	4	4	4	4	4	721	PF00571	PTHR13780;PTHR13780:SF49							35.2	not assigned.unknown	non-intrinsic ABC protein 12
Cre02.g112600.t1.2		345	0.623369	-0.688114	(1 of 3) PTHR13780//PTHR13780:SF49 - AMP-ACTIVATED PROTEIN KINASE, GAMMA REGULATORY SUBUNIT // SUBFAMILY NOT NAMED	1.31148	0.0512566	6.03004e-07	1.54047	0.620665	S	3	___2	RS(0.059)S(0.972)S(0.969)AAGGAVAGAGPMDTGAGAGEEGQAEDEGR	RS(0.059)S(0.972)S(0.969)AAGGAVAGAGPMDTGAGAGEEGQAEDEGR345___2	RS(0.059)S(0.972)S(0.969)AAGGAVAGAGPMDTGAGAGEEGQAEDEGR___2S0.623369	4	4	4	4	3	4	721	PF00571	PTHR13780;PTHR13780:SF49							35.2	not assigned.unknown	non-intrinsic ABC protein 12
Cre02.g112600.t1.2		344	0.645782	-0.688114	(1 of 3) PTHR13780//PTHR13780:SF49 - AMP-ACTIVATED PROTEIN KINASE, GAMMA REGULATORY SUBUNIT // SUBFAMILY NOT NAMED	1.3339	0.0501187	6.03004e-07	1.56459	0.620665	S	3	___2	RS(0.059)S(0.972)S(0.969)AAGGAVAGAGPMDTGAGAGEEGQAEDEGR	RS(0.059)S(0.972)S(0.969)AAGGAVAGAGPMDTGAGAGEEGQAEDEGR344___2	RS(0.059)S(0.972)S(0.969)AAGGAVAGAGPMDTGAGAGEEGQAEDEGR___2S0.645782	4	4	4	4	3	4	721	PF00571	PTHR13780;PTHR13780:SF49							35.2	not assigned.unknown	non-intrinsic ABC protein 12
Cre02.g112600.t1.2		343	0.990932	-0.688114	(1 of 3) PTHR13780//PTHR13780:SF49 - AMP-ACTIVATED PROTEIN KINASE, GAMMA REGULATORY SUBUNIT // SUBFAMILY NOT NAMED	1.67905	0.0186132	6.03004e-07	1.98747	0.620665	S	3	___2	RS(0.928)S(0.536)S(0.536)AAGGAVAGAGPMDTGAGAGEEGQAEDEGR	RS(0.928)S(0.536)S(0.536)AAGGAVAGAGPMDTGAGAGEEGQAEDEGR343___2	RS(0.928)S(0.536)S(0.536)AAGGAVAGAGPMDTGAGAGEEGQAEDEGR___2S0.990932	4	4	4	4	3	4	721	PF00571	PTHR13780;PTHR13780:SF49							35.2	not assigned.unknown	non-intrinsic ABC protein 12
Cre02.g112750.t1.2		702	1.66515	NaN	(1 of 19) PTHR31251:SF1 - SQUAMOSA PROMOTER-BINDING-LIKE PROTEIN 10-RELATED	NaN	0.000526914	NaN	3.17147		S	2	___1	AQS(1)LAAMLQQQQQR	AQS(1)LAAMLQQQQQR702___1	AQS(1)LAAMLQQQQQR___1S1.66515	4	3	3	0	0	0	722	PF03110	PTHR31251;PTHR31251:SF1				GO:0003677;GO:0005634		DNA binding;nucleus	35.2	not assigned.unknown	squamosa promoter binding protein-like 9		host cell nucleus [GO:0042025];nucleus [GO:0005634]	DNA binding [GO:0003677];host cell nucleus [GO:0042025];nucleus [GO:0005634]	DNA binding [GO:0003677]	GO:0003677;GO:0005634;GO:0042025
Cre02.g113050.t1.2		182	0.987656	NaN	(1 of 2) PTHR23344:SF28 - GLYCEROPHOSPHODIESTER PHOSPHODIESTERASE 1	NaN	0.099607	NaN	1.98296		S	3	___1	TAAADVTAAGGGAGS(0.932)DGGS(0.068)VQGHAPR	TAAADVTAAGGGAGS(0.932)DGGS(0.068)VQGHAPR182___1	TAAADVTAAGGGAGS(0.932)DGGS(0.068)VQGHAPR___1S0.987656	4	3	3	4	0	4	724	PF03009	PTHR23344;PTHR23344:SF28		3.1.4.46		GO:0006629;GO:0008081;GO:0008889		glycerophosphodiester phosphodiesterase activity;lipid metabolic process;phosphoric diester hydrolase activity	35.2	not assigned.unknown	golgi nucleotide sugar transporter 1	glycerol metabolic process [GO:0006071];lipid metabolic process [GO:0006629]		glycerol metabolic process [GO:0006071];glycerophosphodiester phosphodiesterase activity [GO:0008889];lipid metabolic process [GO:0006629]	glycerophosphodiester phosphodiesterase activity [GO:0008889]	GO:0006071;GO:0006629;GO:0008889		CATALYTIC ACTIVITY: Reaction=a sn-glycero-3-phosphoester + H2O = an alcohol + H(+) + sn-glycerol 3-phosphate;EC=3.1.4.46;Evidence={ECO:0000256|ARBA:ARBA00000202};Xref=Rhea:RHEA:12969, ChEBI:CHEBI:15377, ChEBI:CHEBI:15378, ChEBI:CHEBI:30879, ChEBI:CHEBI:57597, ChEBI:CHEBI:83408			3.1.4.46
Cre02.g113200.t1.1	GLN1	447	-0.373221	-0.336216	GLN1|Glutamine synthetase___(1 of 2) PTHR20852:SF50 - GLUTAMINE SYNTHETASE CYTOSOLIC ISOZYME 1-1-RELATED	-0.037005	0.151822	0.00367578	0.772057	0.792116	T	2	___1	HET(1)S(0.959)S(0.041)MSDFSWGVANR	HET(1)S(0.959)S(0.041)MSDFSWGVANR447___1	HET(1)S(0.959)S(0.041)MSDFSWGVANR___1T-0.373221	4	4	4	4	4	4	725	PF00120;PF03951	PTHR20852;PTHR20852:SF50		6.3.1.2	K01915	GO:0003824;GO:0004356;GO:0006542;GO:0006807		catalytic activity;glutamate-ammonia ligase activity;glutamine biosynthetic process;nitrogen compound metabolic process	12.2.2	N-metabolism.ammonia metabolism.glutamine synthetase	glutamine synthetase 1.3 (AT3G17820 similarity)	glutamine biosynthetic process [GO:0006542]	cytoplasm [GO:0005737]	ATP binding [GO:0005524];cytoplasm [GO:0005737];glutamate-ammonia ligase activity [GO:0004356];glutamine biosynthetic process [GO:0006542]	ATP binding [GO:0005524];glutamate-ammonia ligase activity [GO:0004356]	GO:0004356;GO:0005524;GO:0005737;GO:0006542		CATALYTIC ACTIVITY: Reaction=ATP + L-glutamate + NH4(+) = ADP + H(+) + L-glutamine + phosphate;EC=6.3.1.2;Evidence={ECO:0000256|ARBA:ARBA00000777, ECO:0000256|RuleBase:RU004356};Xref=Rhea:RHEA:16169, ChEBI:CHEBI:15378, ChEBI:CHEBI:28938, ChEBI:CHEBI:29985, ChEBI:CHEBI:30616, ChEBI:CHEBI:43474, ChEBI:CHEBI:58359, ChEBI:CHEBI:456216			6.3.1.2
Cre02.g113200.t1.1	GLN1	448	-0.172436	-0.336216	GLN1|Glutamine synthetase___(1 of 2) PTHR20852:SF50 - GLUTAMINE SYNTHETASE CYTOSOLIC ISOZYME 1-1-RELATED	0.16378	0.278178	0.00367578	0.887343	0.792116	S	2	___2	HET(1)S(0.998)S(0.002)MSDFSWGVANR	HET(1)S(0.998)S(0.002)MSDFSWGVANR448___2	HET(1)S(0.998)S(0.002)MSDFSWGVANR___2S-0.172436	4	4	4	4	4	3	725	PF00120;PF03951	PTHR20852;PTHR20852:SF50		6.3.1.2	K01915	GO:0003824;GO:0004356;GO:0006542;GO:0006807		catalytic activity;glutamate-ammonia ligase activity;glutamine biosynthetic process;nitrogen compound metabolic process	12.2.2	N-metabolism.ammonia metabolism.glutamine synthetase	glutamine synthetase 1.3 (AT3G17820 similarity)	glutamine biosynthetic process [GO:0006542]	cytoplasm [GO:0005737]	ATP binding [GO:0005524];cytoplasm [GO:0005737];glutamate-ammonia ligase activity [GO:0004356];glutamine biosynthetic process [GO:0006542]	ATP binding [GO:0005524];glutamate-ammonia ligase activity [GO:0004356]	GO:0004356;GO:0005524;GO:0005737;GO:0006542		CATALYTIC ACTIVITY: Reaction=ATP + L-glutamate + NH4(+) = ADP + H(+) + L-glutamine + phosphate;EC=6.3.1.2;Evidence={ECO:0000256|ARBA:ARBA00000777, ECO:0000256|RuleBase:RU004356};Xref=Rhea:RHEA:16169, ChEBI:CHEBI:15378, ChEBI:CHEBI:28938, ChEBI:CHEBI:29985, ChEBI:CHEBI:30616, ChEBI:CHEBI:43474, ChEBI:CHEBI:58359, ChEBI:CHEBI:456216			6.3.1.2
Cre02.g113200.t1.1	GLN1	485	-0.0738425	-0.336216	GLN1|Glutamine synthetase___(1 of 2) PTHR20852:SF50 - GLUTAMINE SYNTHETASE CYTOSOLIC ISOZYME 1-1-RELATED	0.262373	0.293968	0.00367578	0.950104	0.792116	S	3	___1	RPAS(1)NLDAYVVTR	RPAS(1)NLDAYVVTR485___1	RPAS(1)NLDAYVVTR___1S-0.0738425	4	3	4	3	4	4	725	PF00120;PF03951	PTHR20852;PTHR20852:SF50		6.3.1.2	K01915	GO:0003824;GO:0004356;GO:0006542;GO:0006807		catalytic activity;glutamate-ammonia ligase activity;glutamine biosynthetic process;nitrogen compound metabolic process	12.2.2	N-metabolism.ammonia metabolism.glutamine synthetase	glutamine synthetase 1.3 (AT3G17820 similarity)	glutamine biosynthetic process [GO:0006542]	cytoplasm [GO:0005737]	ATP binding [GO:0005524];cytoplasm [GO:0005737];glutamate-ammonia ligase activity [GO:0004356];glutamine biosynthetic process [GO:0006542]	ATP binding [GO:0005524];glutamate-ammonia ligase activity [GO:0004356]	GO:0004356;GO:0005524;GO:0005737;GO:0006542		CATALYTIC ACTIVITY: Reaction=ATP + L-glutamate + NH4(+) = ADP + H(+) + L-glutamine + phosphate;EC=6.3.1.2;Evidence={ECO:0000256|ARBA:ARBA00000777, ECO:0000256|RuleBase:RU004356};Xref=Rhea:RHEA:16169, ChEBI:CHEBI:15378, ChEBI:CHEBI:28938, ChEBI:CHEBI:29985, ChEBI:CHEBI:30616, ChEBI:CHEBI:43474, ChEBI:CHEBI:58359, ChEBI:CHEBI:456216			6.3.1.2
Cre02.g113200.t1.1	GLN1	449	1.67624	-0.336216	GLN1|Glutamine synthetase___(1 of 2) PTHR20852:SF50 - GLUTAMINE SYNTHETASE CYTOSOLIC ISOZYME 1-1-RELATED	2.01246	0.0461233	0.00367578	3.19594	0.792116	S	2	___2	HET(1)S(0.026)S(0.974)MSDFSWGVANR	HET(1)S(0.026)S(0.974)MSDFSWGVANR449___2	HET(1)S(0.026)S(0.974)MSDFSWGVANR___2S1.67624	3	4	4	3	3	4	725	PF00120;PF03951	PTHR20852;PTHR20852:SF50		6.3.1.2	K01915	GO:0003824;GO:0004356;GO:0006542;GO:0006807		catalytic activity;glutamate-ammonia ligase activity;glutamine biosynthetic process;nitrogen compound metabolic process	12.2.2	N-metabolism.ammonia metabolism.glutamine synthetase	glutamine synthetase 1.3 (AT3G17820 similarity)	glutamine biosynthetic process [GO:0006542]	cytoplasm [GO:0005737]	ATP binding [GO:0005524];cytoplasm [GO:0005737];glutamate-ammonia ligase activity [GO:0004356];glutamine biosynthetic process [GO:0006542]	ATP binding [GO:0005524];glutamate-ammonia ligase activity [GO:0004356]	GO:0004356;GO:0005524;GO:0005737;GO:0006542		CATALYTIC ACTIVITY: Reaction=ATP + L-glutamate + NH4(+) = ADP + H(+) + L-glutamine + phosphate;EC=6.3.1.2;Evidence={ECO:0000256|ARBA:ARBA00000777, ECO:0000256|RuleBase:RU004356};Xref=Rhea:RHEA:16169, ChEBI:CHEBI:15378, ChEBI:CHEBI:28938, ChEBI:CHEBI:29985, ChEBI:CHEBI:30616, ChEBI:CHEBI:43474, ChEBI:CHEBI:58359, ChEBI:CHEBI:456216			6.3.1.2
Cre02.g113350.t1.2		493	-1.36854	NaN	Protein tyrosine kinase___(1 of 49) 2.7.10.2 - Non-specific protein-tyrosine kinase / Cytoplasmic protein tyrosine kinase	NaN	0.00217596	NaN	0.387283		S	3	___1	LQHAVVYAAPLLQVS(1)GR	LQHAVVYAAPLLQVS(1)GR493___1	LQHAVVYAAPLLQVS(1)GR___1S-1.36854	2	2	0	4	4	2	726	PF07714	PTHR23257		2.7.10.2		GO:0004672;GO:0004713;GO:0005524;GO:0006468		ATP binding;protein kinase activity;protein phosphorylation;protein tyrosine kinase activity	35.2	not assigned.unknown	Protein kinase superfamily protein	signal transduction [GO:0007165]	cytoplasm [GO:0005737]	ATP binding [GO:0005524];cytoplasm [GO:0005737];protein kinase activity [GO:0004672];protein tyrosine kinase activity [GO:0004713];signal transduction [GO:0007165]	ATP binding [GO:0005524];protein kinase activity [GO:0004672];protein tyrosine kinase activity [GO:0004713]	GO:0004672;GO:0004713;GO:0005524;GO:0005737;GO:0007165
Cre02.g113400.t1.2		42	-0.879577	-0.105673	Parkin Co-Regulated Gene Protein___(1 of 1) PTHR21207//PTHR21207:SF2 - PARKIN COREGULATED GENE PROTEIN PARK2 COREGULATED // PARKIN COREGULATED GENE PROTEIN	-0.773903	0.0697702	0.130018	0.543527	0.929371	S	3	___1	APPAANLSGTGSCFDTT(0.002)S(0.019)LS(0.979)PAR	APPAANLSGTGSCFDTT(0.002)S(0.019)LS(0.979)PAR42___1	APPAANLSGTGSCFDTT(0.002)S(0.019)LS(0.979)PAR___1S-0.879577	2	3	1	4	3	2	727	PF10274	PTHR21207;PTHR21207:SF2	KOG3961			GO:0005488		binding	35.2	not assigned.unknown	Protein kinase superfamily protein	negative regulation of cell death [GO:0060548]		chaperone binding [GO:0051087];Hsp70 protein binding [GO:0030544];Hsp90 protein binding [GO:0051879];negative regulation of cell death [GO:0060548]	chaperone binding [GO:0051087];Hsp70 protein binding [GO:0030544];Hsp90 protein binding [GO:0051879]	GO:0030544;GO:0051087;GO:0051879;GO:0060548										PACRG
Cre02.g113400.t1.2		103	-0.680431	-0.105673	Parkin Co-Regulated Gene Protein___(1 of 1) PTHR21207//PTHR21207:SF2 - PARKIN COREGULATED GENE PROTEIN PARK2 COREGULATED // PARKIN COREGULATED GENE PROTEIN	-0.574757	0.0257472	0.130018	0.623979	0.929371	S	3	___1	KPS(1)PPQAGAYKR	KPS(1)PPQAGAYKR103___1	KPS(1)PPQAGAYKR___1S-0.680431	4	4	4	4	4	4	727	PF10274	PTHR21207;PTHR21207:SF2	KOG3961			GO:0005488		binding	35.2	not assigned.unknown	Protein kinase superfamily protein	negative regulation of cell death [GO:0060548]		chaperone binding [GO:0051087];Hsp70 protein binding [GO:0030544];Hsp90 protein binding [GO:0051879];negative regulation of cell death [GO:0060548]	chaperone binding [GO:0051087];Hsp70 protein binding [GO:0030544];Hsp90 protein binding [GO:0051879]	GO:0030544;GO:0051087;GO:0051879;GO:0060548										PACRG
Cre02.g113600.t1.2		137	3.24078	NaN	(1 of 4) KOG0032//KOG0580 - Ca2+/calmodulin-dependent protein kinase, EF-Hand protein superfamily // Serine/threonine protein kinase	NaN	0.000110716	NaN	9.45305		T	3	___1	RKS(0.384)T(0.616)PAALDMVLR	RKS(0.384)T(0.616)PAALDMVLR137___1	RKS(0.384)T(0.616)PAALDMVLR___1T3.24078	3	4	2	0	0	0	729	PF00069	PTHR24349	KOG0032;KOG0580	2.7.11.1	K08850	GO:0004672;GO:0004713;GO:0005524;GO:0006468		ATP binding;protein kinase activity;protein phosphorylation;protein tyrosine kinase activity	29.4.1	protein.postranslational modification.kinase	ataurora3 (AT2G45490 similarity)	mitotic spindle organization [GO:0007052];regulation of cytokinesis [GO:0032465]	chromosome passenger complex [GO:0032133];condensed nuclear chromosome, centromeric region [GO:0000780];spindle microtubule [GO:0005876];spindle midzone [GO:0051233]	ATP binding [GO:0005524];chromosome passenger complex [GO:0032133];condensed nuclear chromosome, centromeric region [GO:0000780];histone serine kinase activity [GO:0035174];mitotic spindle organization [GO:0007052];regulation of cytokinesis [GO:0032465];spindle microtubule [GO:0005876];spindle midzone [GO:0051233]	ATP binding [GO:0005524];histone serine kinase activity [GO:0035174]	GO:0000780;GO:0005524;GO:0005876;GO:0007052;GO:0032133;GO:0032465;GO:0035174;GO:0051233		CATALYTIC ACTIVITY: Reaction=ATP + L-seryl-[protein] = ADP + H(+) + O-phospho-L-seryl-[protein];CATALYTIC ACTIVITY: Reaction=ATP + L-threonyl-[protein] = ADP + H(+) + O-phospho-L-threonyl-[protein];EC=2.7.11.1;Evidence={ECO:0000256|ARBA:ARBA00000775};Evidence={ECO:0000256|ARBA:ARBA00001433};Xref=Rhea:RHEA:17989, Rhea:RHEA-COMP:9863, Rhea:RHEA-COMP:11604, ChEBI:CHEBI:15378, ChEBI:CHEBI:29999, ChEB…			2.7.11.1
Cre02.g114600.t1.2	PRX2	190	-1.37865	-0.201726	PRX2|2-cys Peroxiredoxin___(1 of 3) K03386 - peroxiredoxin (alkyl hydroperoxide reductase subunit C) [EC:1.11.1.15] (E1.11.1.15, PRDX, ahpC)	-1.17693	0.0523914	0.101684	0.384578	0.86951	S	2	___1	ADPT(0.014)KS(0.986)LEYFSTLS	ADPT(0.014)KS(0.986)LEYFSTLS190___1	ADPT(0.014)KS(0.986)LEYFSTLS___1S-1.37865	4	2	4	3	4	4	733	PF08534;PF10417	PTHR10681;PTHR10681:SF114	KOG0852	1.11.1.15	K03386	GO:0016491;GO:0051920;GO:0055114		oxidation-reduction process;oxidoreductase activity;peroxiredoxin activity	21.5.1	redox.peroxiredoxin.BAS1	2-cysteine peroxiredoxin B (AT5G06290 similarity)	cell redox homeostasis [GO:0045454];response to oxidative stress [GO:0006979]	cytosol [GO:0005829]	cell redox homeostasis [GO:0045454];cytosol [GO:0005829];response to oxidative stress [GO:0006979];thioredoxin peroxidase activity [GO:0008379]	thioredoxin peroxidase activity [GO:0008379]	GO:0005829;GO:0006979;GO:0008379;GO:0045454		CATALYTIC ACTIVITY: Reaction=[thioredoxin]-dithiol + a hydroperoxide = [thioredoxin]-disulfide + an alcohol + H2O;EC=1.11.1.24;Evidence={ECO:0000256|ARBA:ARBA00000280, ECO:0000256|PIRNR:PIRNR000239};Xref=Rhea:RHEA:62620, Rhea:RHEA-COMP:10698, Rhea:RHEA-COMP:10700, ChEBI:CHEBI:15377, ChEBI:CHEBI:29950, ChEBI:CHEBI:30879, ChEBI:CHEBI:35924, ChEBI:CHEBI:50058			1.11.1.24	FUNCTIOThiol-specific peroxidase that catalyzes the reduction of hydrogen peroxide and organic hydroperoxides to water and alcohols, respectively. {ECO:0000256|PIRNR:PIRNR000239}.				PRX2
Cre02.g116500.t1.1		202	0.522293	NaN	Serine carboxypeptidase___(1 of 1) PTHR11802//PTHR11802:SF30 - SERINE PROTEASE FAMILY S10 SERINE CARBOXYPEPTIDASE // PROTEIN Y16B4A.2	NaN	0.195601	NaN	1.43624		S	3	___1	ANPSFQDRPLVVTGES(1)YAGK	ANPSFQDRPLVVTGES(1)YAGK202___1	ANPSFQDRPLVVTGES(1)YAGK___1S0.522293	4	3	3	2	4	4	748	PF00450	PTHR11802;PTHR11802:SF30	KOG1282	3.4.16.5	K09645	GO:0004185;GO:0006508		proteolysis;serine-type carboxypeptidase activity	29.5.5	protein.degradation.serine protease	serine carboxypeptidase-like 50 (AT1G15000 similarity)			serine-type carboxypeptidase activity [GO:0004185]	serine-type carboxypeptidase activity [GO:0004185]	GO:0004185					3.4.16.-
Cre02.g116750.t1.1	ATP1A	96	-1.27278	-0.412768	ATP1A|Mitochondrial F1F0 ATP synthase, alpha subunit___(1 of 1) K02132 - F-type H+-transporting ATPase subunit alpha (ATPeF1A, ATP5A1, ATP1)	-0.860011	0.00362727	3.05e-05	0.413862	0.751181	S	2	___1	VLS(1)VGDGIAR	VLS(1)VGDGIAR96___1	VLS(1)VGDGIAR___1S-1.27278	1	4	2	3	4	3	750	PF00006;PF00306;PF02874	PTHR15184;PTHR15184:SF3	KOG1353	3.6.3.14	K02132	GO:0005524;GO:0015986;GO:0015991;GO:0015992;GO:0016820;GO:0033178;GO:0045261;GO:0046034;GO:0046933;GO:0046961		ATP binding;ATP hydrolysis coupled proton transport;ATP metabolic process;ATP synthesis coupled proton transport;hydrolase activity, acting on acid anhydrides, catalyzing transmembrane movement of substances;proton transport;proton-transporting ATP synthase activity, rotational mechanism;proton-transporting ATP synthase complex, catalytic core F(1);proton-transporting ATPase activity, rotational …	1.1.4.1	PS.lightreaction.ATP synthase.alpha subunit	ATPase%2C F1 complex%2C alpha subunit protein (AT2G07698 similarity)	ATP synthesis coupled proton transport [GO:0015986]	plasma membrane [GO:0005886];proton-transporting ATP synthase complex, catalytic core F(1) [GO:0045261]	ADP binding [GO:0043531];ATP binding [GO:0005524];ATP synthesis coupled proton transport [GO:0015986];hydrolase activity [GO:0016787];plasma membrane [GO:0005886];proton-transporting ATP synthase activity, rotational mechanism [GO:0046933];proton-transporting ATP synthase complex, catalytic core F(1) [GO:0045261]	ADP binding [GO:0043531];ATP binding [GO:0005524];hydrolase activity [GO:0016787];proton-transporting ATP synthase activity, rotational mechanism [GO:0046933]	GO:0005524;GO:0005886;GO:0015986;GO:0016787;GO:0043531;GO:0045261;GO:0046933						FUNCTIOProduces ATP from ADP in the presence of a proton gradient across the membrane. {ECO:0000256|RuleBase:RU003551}.				atpA
Cre02.g117050.t3.1;Cre02.g117050.t2.1;Cre02.g117050.t1.1		14;14;14	-1.73605	-1.06287	Protein tyrosine kinase___(1 of 26) KOG1187 - Serine/threonine protein kinase	-0.67318	0.0100388	1.75999e-07	0.30019	0.478679	S	2	___1	S(1)PEGSQKPAEPAQVPQPIAR	S(1)PEGSQKPAEPAQVPQPIAR14;14;14___1	S(1)PEGSQKPAEPAQVPQPIAR___1S-1.73605	3	2	2	3	3	4	752	PF00069;PF07714	PTHR23257	KOG1187	2.7.11.25		GO:0004672;GO:0005524;GO:0006468		ATP binding;protein kinase activity;protein phosphorylation	29.4	protein.postranslational modification	Protein kinase superfamily protein			ATP binding [GO:0005524];protein kinase activity [GO:0004672];protein serine/threonine kinase activity [GO:0004674]	ATP binding [GO:0005524];protein kinase activity [GO:0004672];protein serine/threonine kinase activity [GO:0004674]	GO:0004672;GO:0004674;GO:0005524
Cre02.g117050.t3.1;Cre02.g117050.t2.1;Cre02.g117050.t1.1		948;948;962	-1.19929	-1.06287	Protein tyrosine kinase___(1 of 26) KOG1187 - Serine/threonine protein kinase	-0.136421	0.0150079	1.75999e-07	0.43549	0.478679	S	2	___1	S(1)GQPLGSQLNSR	S(1)GQPLGSQLNSR948;948;962___1	S(1)GQPLGSQLNSR___1S-1.19929	2	1	1	4	2	3	752	PF00069;PF07714	PTHR23257	KOG1187	2.7.11.25		GO:0004672;GO:0005524;GO:0006468		ATP binding;protein kinase activity;protein phosphorylation	29.4	protein.postranslational modification	Protein kinase superfamily protein			ATP binding [GO:0005524];protein kinase activity [GO:0004672];protein serine/threonine kinase activity [GO:0004674]	ATP binding [GO:0005524];protein kinase activity [GO:0004672];protein serine/threonine kinase activity [GO:0004674]	GO:0004672;GO:0004674;GO:0005524
Cre02.g117850.t1.2		389	0.198692	NaN	(1 of 1) K11835 - ubiquitin carboxyl-terminal hydrolase 4/11/15 [EC:3.4.19.12] (USP4_11_15, UBP12)	NaN	0.277219	NaN	1.14766		S	2	___1	FGS(0.005)RPS(0.995)FDDNVNLR	FGS(0.005)RPS(0.995)FDDNVNLR389___1	FGS(0.005)RPS(0.995)FDDNVNLR___1S0.198692	1	4	2	3	4	3	756	PF06337;PF13423	PTHR24006;PTHR24006:SF526	KOG1870	3.4.19.12	K11835	GO:0004843;GO:0016579;GO:0036459		protein deubiquitination;ubiquitin-specific protease activity;ubiquitinyl hydrolase activity	29.5.11.5	protein.degradation.ubiquitin.ubiquitin protease	ubiquitin-specific protease 9	protein deubiquitination [GO:0016579];ubiquitin-dependent protein catabolic process [GO:0006511]		protein deubiquitination [GO:0016579];thiol-dependent ubiquitin-specific protease activity [GO:0004843];ubiquitin-dependent protein catabolic process [GO:0006511]	thiol-dependent ubiquitin-specific protease activity [GO:0004843]	GO:0004843;GO:0006511;GO:0016579		CATALYTIC ACTIVITY: Reaction=Thiol-dependent hydrolysis of ester, thioester, amide, peptide and isopeptide bonds formed by the C-terminal Gly of ubiquitin (a 76-residue protein attached to proteins as an intracellular targeting signal).;EC=3.4.19.12;Evidence={ECO:0000256|ARBA:ARBA00000707}			3.4.19.12
Cre02.g117850.t1.2		1430	1.14166	NaN	(1 of 1) K11835 - ubiquitin carboxyl-terminal hydrolase 4/11/15 [EC:3.4.19.12] (USP4_11_15, UBP12)	NaN	0.0571755	NaN	2.20635		S	2	___1	MAALQPPGS(1)PTGSR	MAALQPPGS(1)PTGSR1430___1	MAALQPPGS(1)PTGSR___1S1.14166	4	2	3	4	0	0	756	PF06337;PF13423	PTHR24006;PTHR24006:SF526	KOG1870	3.4.19.12	K11835	GO:0004843;GO:0016579;GO:0036459		protein deubiquitination;ubiquitin-specific protease activity;ubiquitinyl hydrolase activity	29.5.11.5	protein.degradation.ubiquitin.ubiquitin protease	ubiquitin-specific protease 9	protein deubiquitination [GO:0016579];ubiquitin-dependent protein catabolic process [GO:0006511]		protein deubiquitination [GO:0016579];thiol-dependent ubiquitin-specific protease activity [GO:0004843];ubiquitin-dependent protein catabolic process [GO:0006511]	thiol-dependent ubiquitin-specific protease activity [GO:0004843]	GO:0004843;GO:0006511;GO:0016579		CATALYTIC ACTIVITY: Reaction=Thiol-dependent hydrolysis of ester, thioester, amide, peptide and isopeptide bonds formed by the C-terminal Gly of ubiquitin (a 76-residue protein attached to proteins as an intracellular targeting signal).;EC=3.4.19.12;Evidence={ECO:0000256|ARBA:ARBA00000707}			3.4.19.12
Cre02.g117900.t1.1	HEL11	25	-0.341164	NaN	HEL11|DEAD/DEAH box family ATP dependent helicase___(1 of 2) K12598 - ATP-dependent RNA helicase DOB1 (MTR4, SKIV2L2)	NaN	0.194945	NaN	0.789404		S	3	___1	RPAEPTDADGLS(1)AGAAPDAAVAPAAK	RPAEPTDADGLS(1)AGAAPDAAVAPAAK25___1	RPAEPTDADGLS(1)AGAAPDAAVAPAAK___1S-0.341164	4	3	3	4	3	4	757	PF00270;PF00271;PF08148;PF13234			3.6.4.13	K12598	GO:0003676;GO:0005524		ATP binding;nucleic acid binding	27.1	RNA.processing	DEAD/DEAH box family ATP dependent helicase	maturation of 5.8S rRNA [GO:0000460];RNA catabolic process [GO:0006401]	nucleus [GO:0005634]	ATP binding [GO:0005524];maturation of 5.8S rRNA [GO:0000460];nucleus [GO:0005634];RNA binding [GO:0003723];RNA catabolic process [GO:0006401];RNA helicase activity [GO:0003724]	ATP binding [GO:0005524];RNA binding [GO:0003723];RNA helicase activity [GO:0003724]	GO:0000460;GO:0003723;GO:0003724;GO:0005524;GO:0005634;GO:0006401
Cre02.g118300.t1.2	HEL12	79	-2.03332	0.0997731	HEL12|DEAD box ATP-dependent RNA helicase___(1 of 1) PTHR24031:SF330 - DEAD-BOX ATP-DEPENDENT RNA HELICASE 7	-2.13309	0.00142567	0.176478	0.244292	1.0716	S	2	___1	AAS(1)EDS(1)EEPVKPPTK	AAS(1)EDS(1)EEPVKPPTK79___1	AAS(1)EDS(1)EEPVKPPTK___1S-2.03332	3	0	1	4	3	4	760	PF00270;PF00271;PF08152	PTHR24031;PTHR24031:SF330	KOG0331	3.6.4.13	K16911	GO:0003676;GO:0003723;GO:0004386;GO:0005524;GO:0005634		ATP binding;helicase activity;nucleic acid binding;nucleus;RNA binding	27.1.2	RNA.processing.RNA helicase	DEAD box RNA helicase (PRH75) (AT5G62190 similarity)		nucleolus [GO:0005730]	ATP binding [GO:0005524];nucleolus [GO:0005730];RNA binding [GO:0003723];RNA helicase activity [GO:0003724]	ATP binding [GO:0005524];RNA binding [GO:0003723];RNA helicase activity [GO:0003724]	GO:0003723;GO:0003724;GO:0005524;GO:0005730					3.6.4.13					RHE
Cre02.g118450.t1.1	DNJ28	860	1.34837	NaN	DNJ28|DnaJ-like protein___(1 of 52) PTHR24078 - DNAJ HOMOLOG SUBFAMILY C MEMBER	NaN	0.0135098	NaN	2.54624		S	2	___1	ALS(1)PSWR	ALS(1)PSWR860___1	ALS(1)PSWR___1S1.34837	3	3	3	0	0	0	761	PF00226	PTHR24078				GO:0042309;GO:0050825;GO:0050826		homoiothermy;ice binding;response to freezing	20.2.1	stress.abiotic.heat	DnaJ-like protein
Cre02.g119150.t1.2		602	2.36922	NaN	(1 of 7) PF00169 - PH domain (PH)	NaN	0.000600828	NaN	5.16662		S	3	___1	RPQVPAAPPAGAAPAS(1)PAR	RPQVPAAPPAGAAPAS(1)PAR602___1	RPQVPAAPPAGAAPAS(1)PAR___1S2.36922	4	4	4	1	4	3	768	PF00169								35.2	not assigned.unknown	Carboxyesterase-related protein/arylformamidase
Cre02.g119150.t1.2		652	2.55413	NaN	(1 of 7) PF00169 - PH domain (PH)	NaN	0.000209329	NaN	5.87313		S	3	___1	LHPGDEVMAAPAS(1)PARR	LHPGDEVMAAPAS(1)PARR652___1	LHPGDEVMAAPAS(1)PARR___1S2.55413	3	4	3	0	2	0	768	PF00169								35.2	not assigned.unknown	Carboxyesterase-related protein/arylformamidase
Cre02.g120250.t1.1;Cre02.g120250.t2.1	STT7	533;533	-0.907925	-0.850124	STT7|Chloroplast protein kinase required for state transitions___(1 of 3) PTHR11584//PTHR11584:SF316 - SERINE/THREONINE PROTEIN KINASE // SERINE/THREONINE-PROTEIN KINASE STN7, CHLOROPLASTIC	-0.0578008	0.00112663	2.87998e-08	0.532951	0.554737	S	2	___1	DAGLAS(1)MEEAILK	DAGLAS(1)MEEAILK533;533___1	DAGLAS(1)MEEAILK___1S-0.907925	4	4	4	4	4	4	775;776	PF00069	PTHR11584;PTHR11584:SF316	KOG0594	2.7.11.1		GO:0004672;GO:0005524;GO:0006468		ATP binding;protein kinase activity;protein phosphorylation	30.2	signalling.receptor kinases	Serine/Threonine kinase domain protein (AT1G68830 similarity)			ATP binding [GO:0005524];protein kinase activity [GO:0004672]	ATP binding [GO:0005524];protein kinase activity [GO:0004672]	GO:0004672;GO:0005524
Cre02.g120250.t1.1;Cre02.g120250.t2.1	STT7	569;569	0.0845455	-0.850124	STT7|Chloroplast protein kinase required for state transitions___(1 of 3) PTHR11584//PTHR11584:SF316 - SERINE/THREONINE PROTEIN KINASE // SERINE/THREONINE-PROTEIN KINASE STN7, CHLOROPLASTIC	0.93467	0.314568	2.87998e-08	1.06035	0.554737	S	2	___1	EGS(0.959)QT(0.041)IAWWQER	EGS(0.959)QT(0.041)IAWWQER569;569___1	EGS(0.959)QT(0.041)IAWWQER___1S0.0845455	3	4	3	4	3	2	775;776	PF00069	PTHR11584;PTHR11584:SF316	KOG0594	2.7.11.1		GO:0004672;GO:0005524;GO:0006468		ATP binding;protein kinase activity;protein phosphorylation	30.2	signalling.receptor kinases	Serine/Threonine kinase domain protein (AT1G68830 similarity)			ATP binding [GO:0005524];protein kinase activity [GO:0004672]	ATP binding [GO:0005524];protein kinase activity [GO:0004672]	GO:0004672;GO:0005524
Cre02.g120250.t1.1;Cre02.g120250.t2.1	STT7	547;547	0.0899775	-0.850124	STT7|Chloroplast protein kinase required for state transitions___(1 of 3) PTHR11584//PTHR11584:SF316 - SERINE/THREONINE PROTEIN KINASE // SERINE/THREONINE-PROTEIN KINASE STN7, CHLOROPLASTIC	0.940102	0.291482	2.87998e-08	1.06435	0.554737	T	3	___1	VNQGALT(1)EAQLMEELGLQEPAPVAPR	VNQGALT(1)EAQLMEELGLQEPAPVAPR547;547___1	VNQGALT(1)EAQLMEELGLQEPAPVAPR___1T0.0899775	4	4	4	4	4	4	775;776	PF00069	PTHR11584;PTHR11584:SF316	KOG0594	2.7.11.1		GO:0004672;GO:0005524;GO:0006468		ATP binding;protein kinase activity;protein phosphorylation	30.2	signalling.receptor kinases	Serine/Threonine kinase domain protein (AT1G68830 similarity)			ATP binding [GO:0005524];protein kinase activity [GO:0004672]	ATP binding [GO:0005524];protein kinase activity [GO:0004672]	GO:0004672;GO:0005524
Cre02.g120250.t1.1;Cre02.g120250.t2.1	STT7	516;516	0.216722	-0.850124	STT7|Chloroplast protein kinase required for state transitions___(1 of 3) PTHR11584//PTHR11584:SF316 - SERINE/THREONINE PROTEIN KINASE // SERINE/THREONINE-PROTEIN KINASE STN7, CHLOROPLASTIC	1.06685	0.273523	2.87998e-08	1.16209	0.554737	T	3	___1	TASLQHSLSGSFEATVSTAAAATST(0.001)ALT(0.998)AAGK	TASLQHSLSGSFEATVSTAAAATST(0.001)ALT(0.998)AAGK516;516___1	TASLQHSLSGSFEATVSTAAAATST(0.001)ALT(0.998)AAGK___1T0.216722	4	3	4	4	3	3	775;776	PF00069	PTHR11584;PTHR11584:SF316	KOG0594	2.7.11.1		GO:0004672;GO:0005524;GO:0006468		ATP binding;protein kinase activity;protein phosphorylation	30.2	signalling.receptor kinases	Serine/Threonine kinase domain protein (AT1G68830 similarity)			ATP binding [GO:0005524];protein kinase activity [GO:0004672]	ATP binding [GO:0005524];protein kinase activity [GO:0004672]	GO:0004672;GO:0005524
Cre02.g120250.t1.1;Cre02.g120250.t2.1	STT7	571;571	0.657344	-0.850124	STT7|Chloroplast protein kinase required for state transitions___(1 of 3) PTHR11584//PTHR11584:SF316 - SERINE/THREONINE PROTEIN KINASE // SERINE/THREONINE-PROTEIN KINASE STN7, CHLOROPLASTIC	1.50747	0.143892	2.87998e-08	1.57718	0.554737	T	2	___1	EGSQT(1)IAWWQER	EGSQT(1)IAWWQER571;571___1	EGSQT(1)IAWWQER___1T0.657344	4	4	4	3	4	4	775;776	PF00069	PTHR11584;PTHR11584:SF316	KOG0594	2.7.11.1		GO:0004672;GO:0005524;GO:0006468		ATP binding;protein kinase activity;protein phosphorylation	30.2	signalling.receptor kinases	Serine/Threonine kinase domain protein (AT1G68830 similarity)			ATP binding [GO:0005524];protein kinase activity [GO:0004672]	ATP binding [GO:0005524];protein kinase activity [GO:0004672]	GO:0004672;GO:0005524
Cre02.g120250.t2.1	STT7	596	0.032288	-0.850124	STT7|Chloroplast protein kinase required for state transitions___(1 of 3) PTHR11584//PTHR11584:SF316 - SERINE/THREONINE PROTEIN KINASE // SERINE/THREONINE-PROTEIN KINASE STN7, CHLOROPLASTIC	0.882412	0.323089	2.87998e-08	1.02263	0.554737	S	2	___1	EAMS(0.002)ES(0.998)VGSAINNAR	EAMS(0.002)ES(0.998)VGSAINNAR596___1	EAMS(0.002)ES(0.998)VGSAINNAR___1S0.032288	4	2	3	3	3	1	776	PF00069	PTHR11584;PTHR11584:SF316	KOG0594	2.7.11.1		GO:0004672;GO:0005524;GO:0006468		ATP binding;protein kinase activity;protein phosphorylation	30.2	signalling.receptor kinases	Serine/Threonine kinase domain protein (AT1G68830 similarity)			ATP binding [GO:0005524];protein kinase activity [GO:0004672]	ATP binding [GO:0005524];protein kinase activity [GO:0004672]	GO:0004672;GO:0005524
Cre02.g141250.t1.2		468	-0.0676372	NaN	Phosphoprotein phosphatase 2C-related___(1 of 2) K14497 - protein phosphatase 2C (PP2C)	NaN	0.308277	NaN	0.954199		S	2	___1	QQPASPVTPEVVS(1)DADD	QQPASPVTPEVVS(1)DADD468___1	QQPASPVTPEVVS(1)DADD___1S-0.0676372	4	4	4	4	4	3	779	PF00481	PTHR13832;PTHR13832:SF303	KOG0698	3.1.3.16	K14497	GO:0003824;GO:0004722;GO:0006470		catalytic activity;protein dephosphorylation;protein serine/threonine phosphatase activity	17.1.2	hormone metabolism.abscisic acid.signal transduction	Protein phosphatase 2C family protein			magnesium-dependent protein serine/threonine phosphatase activity [GO:0004724];metal ion binding [GO:0046872];protein serine/threonine phosphatase activity [GO:0004722]	magnesium-dependent protein serine/threonine phosphatase activity [GO:0004724];metal ion binding [GO:0046872];protein serine/threonine phosphatase activity [GO:0004722]	GO:0004722;GO:0004724;GO:0046872			COFACTOR: Name=Mg(2+);COFACTOR: Name=Mn(2+);Evidence={ECO:0000256|ARBA:ARBA00001936};Evidence={ECO:0000256|ARBA:ARBA00001946};Xref=ChEBI:CHEBI:18420;Xref=ChEBI:CHEBI:29035		3.1.3.16
Cre02.g141550.t1.2		141	-0.698979	-0.517808	(1 of 1) PTHR23327//PTHR23327:SF12 - RING FINGER PROTEIN 127 // ATP-DEPENDENT PROTEASE LA DOMAIN-CONTAINING PROTEIN	-0.181171	0.136214	0.00229705	0.616008	0.698432	S	3	___1	LNNVEAS(1)DDQLEPEELAGLRPR	LNNVEAS(1)DDQLEPEELAGLRPR141___1	LNNVEAS(1)DDQLEPEELAGLRPR___1S-0.698979	4	4	4	3	4	4	783	PF02190	PTHR23327;PTHR23327:SF12		3.4.21.53		GO:0004176;GO:0006508		ATP-dependent peptidase activity;proteolysis	29.5	protein.degradation	ATP-dependent protease La (LON) domain protein (AT1G19740 similarity)
Cre02.g141550.t1.2		208	1.70332	-0.517808	(1 of 1) PTHR23327//PTHR23327:SF12 - RING FINGER PROTEIN 127 // ATP-DEPENDENT PROTEASE LA DOMAIN-CONTAINING PROTEIN	2.22113	0.00557057	0.00229705	3.25649	0.698432	S	2	___1	S(1)LELSSAASK	S(1)LELSSAASK208___1	S(1)LELSSAASK___1S1.70332	4	4	4	3	4	3	783	PF02190	PTHR23327;PTHR23327:SF12		3.4.21.53		GO:0004176;GO:0006508		ATP-dependent peptidase activity;proteolysis	29.5	protein.degradation	ATP-dependent protease La (LON) domain protein (AT1G19740 similarity)
Cre02.g141606.t1.1	DHC9	159	-0.585524	0.856501	DHC9|Axonemal inner arm dynein heavy chain, dynein c (monomeric)___(1 of 4) PTHR10676:SF242 - DYNEIN HEAVY CHAIN 3, AXONEMAL	-1.44202	0.137799	5.99998e-07	0.666407	1.81064	S	2	___1	AS(0.001)FS(0.002)S(0.002)S(0.002)RPLS(0.994)PR	AS(0.001)FS(0.002)S(0.002)S(0.002)RPLS(0.994)PR159___1	AS(0.001)FS(0.002)S(0.002)S(0.002)RPLS(0.994)PR___1S-0.585524	0	3	2	3	3	3	784	PF03028;PF08393;PF12774;PF12775;PF12777;PF12780;PF12781	PTHR10676;PTHR10676:SF242		3.6.4.2	K10408	GO:0003777;GO:0007018;GO:0030286		dynein complex;microtubule motor activity;microtubule-based movement	35.2	not assigned.unknown	Flagellar inner arm dynein heavy chain, dynein c (monomeric)	cell projection organization [GO:0030030];microtubule-based movement [GO:0007018]	cytoplasm [GO:0005737];dynein complex [GO:0030286];microtubule [GO:0005874];motile cilium [GO:0031514]	ATP binding [GO:0005524];cell projection organization [GO:0030030];cytoplasm [GO:0005737];dynein complex [GO:0030286];microtubule [GO:0005874];microtubule motor activity [GO:0003777];microtubule-based movement [GO:0007018];motile cilium [GO:0031514]	ATP binding [GO:0005524];microtubule motor activity [GO:0003777]	GO:0003777;GO:0005524;GO:0005737;GO:0005874;GO:0007018;GO:0030030;GO:0030286;GO:0031514
Cre02.g142226.t1.1		1211	1.91238	NaN	(1 of 55) 2.7.12.1 - Dual-specificity kinase	NaN	1.89998e-05	NaN	3.7643		S	2	___1	ALEEAGGMDS(1)PVAANDMR	ALEEAGGMDS(1)PVAANDMR1211___1	ALEEAGGMDS(1)PVAANDMR___1S1.91238	3	3	3	0	0	0	792	PF00069;PF07714	PTHR23257	KOG0192	2.7.12.1		GO:0004672;GO:0004713;GO:0005524;GO:0006468		ATP binding;protein kinase activity;protein phosphorylation;protein tyrosine kinase activity	35.2	not assigned.unknown	Protein kinase superfamily protein			ATP binding [GO:0005524];protein kinase activity [GO:0004672]	ATP binding [GO:0005524];protein kinase activity [GO:0004672]	GO:0004672;GO:0005524
Cre02.g142352.t1.1		911	0.215696	-0.0253125	(1 of 1) 6.1.1.21 - Histidine--tRNA ligase / Histidyl-tRNA synthetase	0.241008	0.275957	0.186255	1.16126	0.982608	S	3	___1	LAAAAAADGGSAAPEAAAAAAEPAT(0.003)PAS(0.997)Q	LAAAAAADGGSAAPEAAAAAAEPAT(0.003)PAS(0.997)Q911___1	LAAAAAADGGSAAPEAAAAAAEPAT(0.003)PAS(0.997)Q___1S0.215696	4	1	4	3	2	2	796	PF00221;PF13393	PTHR11476;PTHR11476:SF7		6.1.1.21	K01892	GO:0003824;GO:0004812;GO:0005737;GO:0006418		aminoacyl-tRNA ligase activity;catalytic activity;cytoplasm;tRNA aminoacylation for protein translation	29.1.21	protein.aa activation.histidine-tRNA ligase	Class II aaRS and biotin synthetases superfamily protein	histidyl-tRNA aminoacylation [GO:0006427];mitochondrial translation [GO:0032543]	cytoplasm [GO:0005737];cytosol [GO:0005829];mitochondrion [GO:0005739]	cytoplasm [GO:0005737];cytosol [GO:0005829];histidine-tRNA ligase activity [GO:0004821];histidyl-tRNA aminoacylation [GO:0006427];mitochondrial translation [GO:0032543];mitochondrion [GO:0005739]	histidine-tRNA ligase activity [GO:0004821]	GO:0004821;GO:0005737;GO:0005739;GO:0005829;GO:0006427;GO:0032543
Cre02.g143050.t1.2;Cre17.g738300.t1.2	RPP1;RPP2	98;96	-1.5089	-0.337624	RPP1|Acidic ribosomal protein P1___(1 of 1) K02942 - large subunit ribosomal protein LP1 (RP-LP1, RPLP1);RPP2|Acidic ribosomal protein P2___(1 of 1) K02943 - large subunit ribosomal protein LP2 (RP-LP2, RPLP2)	-1.17127	0.000282996	3.71997e-05	0.351379	0.791344	S	2	___1	EPS(1)EEEDMGFSLFD	EPS(1)EEEDMGFSLFD98;96___1	EPS(1)EEEDMGFSLFD___1S-1.5089	4	4	4	4	4	4	5182;802	PF00428	PTHR21141	KOG3449		K02942;K02943				29.2.1.2.2.81;35.2	not assigned.unknown;protein.synthesis.ribosomal protein.eukaryotic.60S subunit.P1	Acidic ribosomal protein P1;Acidic ribosomal protein P2	cytoplasmic translation [GO:0002181];translational elongation [GO:0006414]	cytosolic large ribosomal subunit [GO:0022625];ribosome [GO:0005840]	cytoplasmic translation [GO:0002181];cytosolic large ribosomal subunit [GO:0022625];protein kinase activator activity [GO:0030295];ribonucleoprotein complex binding [GO:0043021];ribosome [GO:0005840];structural constituent of ribosome [GO:0003735];translational elongation [GO:0006414]	protein kinase activator activity [GO:0030295];ribonucleoprotein complex binding [GO:0043021];structural constituent of ribosome [GO:0003735]	GO:0002181;GO:0003735;GO:0005840;GO:0006414;GO:0022625;GO:0030295;GO:0043021										RPP1;RPP2
Cre02.g143400.t1.1	PDE27	1085	-2.36727	NaN	PDE27|3',5'-cyclic-nucleotide phosphodiesterase___(1 of 18) 3.1.4.17 - 3',5'-cyclic-nucleotide phosphodiesterase / Cyclic AMP phosphodiesterase	NaN	2.17e-06	NaN	0.193812		S	3	___1	LGS(1)NLATEFVTTAAGSVEDAPHPADDTQR	LGS(1)NLATEFVTTAAGSVEDAPHPADDTQR1085___1	LGS(1)NLATEFVTTAAGSVEDAPHPADDTQR___1S-2.36727	0	0	0	4	3	4	807	PF00233	PTHR11347		3.1.4.17		GO:0004114;GO:0007165;GO:0008081		3',5'-cyclic-nucleotide phosphodiesterase activity;phosphoric diester hydrolase activity;signal transduction	35.2	not assigned.unknown	translation initiation factor (AT2G36885 similarity)	signal transduction [GO:0007165]	integral component of membrane [GO:0016021]	3',5'-cyclic-nucleotide phosphodiesterase activity [GO:0004114];integral component of membrane [GO:0016021];metal ion binding [GO:0046872];signal transduction [GO:0007165]	3',5'-cyclic-nucleotide phosphodiesterase activity [GO:0004114];metal ion binding [GO:0046872]	GO:0004114;GO:0007165;GO:0016021;GO:0046872			COFACTOR: Name=a divalent metal cation;Evidence={ECO:0000256|RuleBase:RU363067};Note=Binds 2 divalent metal cations per subunit. Site 1 may preferentially bind zinc ions, while site 2 has a preference for magnesium and/or manganese ions. {ECO:0000256|RuleBase:RU363067};Xref=ChEBI:CHEBI:60240		3.1.4.-		/evidence=ECO:0000256|PIRSR:PIRSR623088-3;/note=Divalent metal cation 1;/note=Divalent metal cation 2;METAL 1123;METAL 937;METAL 974;METAL 975	/evidence=ECO:0000256|PIRSR:PIRSR623088-2;/note=cNMP;NP_BIND 933..937
Cre02.g144001.t1.1		178	0.770874	NaN	//unknown protein//	NaN	0.118052	NaN	1.7063		S	3	___1	REDNPS(1)LDEIVLDEQYYR	REDNPS(1)LDEIVLDEQYYR178___1	REDNPS(1)LDEIVLDEQYYR___1S0.770874	4	3	3	4	4	1	813									35.2	not assigned.unknown	indigoidine synthase A family protein (AT1G50510 similarity)
Cre02.g144500.t1.1		345	2.61455	NaN	(1 of 5) PTHR10288 - KH DOMAIN CONTAINING RNA BINDING PROTEIN	NaN	0.000313848	NaN	6.12432		S	3	___1	GGGGPYGPMRAS(1)PPPDR	GGGGPYGPMRAS(1)PPPDR345___1	GGGGPYGPMRAS(1)PPPDR___1S2.61455	4	4	4	4	3	3	814	PF00013	PTHR10288				GO:0003676;GO:0003723		nucleic acid binding;RNA binding	35.2	not assigned.unknown	KH domain-containing protein	regulation of gene expression [GO:0010468]	cytoplasm [GO:0005737];nucleus [GO:0005634]	cytoplasm [GO:0005737];mRNA binding [GO:0003729];nucleus [GO:0005634];regulation of gene expression [GO:0010468]	mRNA binding [GO:0003729]	GO:0003729;GO:0005634;GO:0005737;GO:0010468
Cre02.g144850.t1.2	CGLD26	29	-0.803384	NaN	CGLD26|Conserved in the Green Lineage and Diatoms	NaN	0.161702	NaN	0.573004		S	2	___1	EAEAAAS(0.005)DS(0.994)VES(0.001)GLAAIAK	EAEAAAS(0.005)DS(0.994)VES(0.001)GLAAIAK29___1	EAEAAAS(0.005)DS(0.994)VES(0.001)GLAAIAK___1S-0.803384	3	3	2	3	3	3	817		PTHR36383							35.2	not assigned.unknown	Predicted protein		integral component of membrane [GO:0016021]	integral component of membrane [GO:0016021]		GO:0016021
Cre02.g145050.t1.2	CMK1	231	0.538619	NaN	CMK1|4-diphosphocytidyl-2-C-methyl-D-erythritol kinase, chloroplast precursor___(1 of 1) 2.7.1.148 - 4-(cytidine 5'-diphospho)-2-C-methyl-D-erythritol kinase / CMK	NaN	0.133644	NaN	1.45258		S	3	___1	IFKS(1)LDLDRR	IFKS(1)LDLDRR231___1	IFKS(1)LDLDRR___1S0.538619	4	4	3	4	4	4	820	PF00288	PTHR20861;PTHR20861:SF2		2.7.1.148	K00919	GO:0005524;GO:0016114;GO:0050515		4-(cytidine 5'-diphospho)-2-C-methyl-D-erythritol kinase activity;ATP binding;terpenoid biosynthetic process	16.1.1.4	secondary metabolism.isoprenoids.non-mevalonate pathway.CMK	4-(cytidine 5'-phospho)-2-C-methyl-D-erithritol kinase (AT2G26930 similarity)	terpenoid biosynthetic process [GO:0016114]		4-(cytidine 5'-diphospho)-2-C-methyl-D-erythritol kinase activity [GO:0050515];ATP binding [GO:0005524];terpenoid biosynthetic process [GO:0016114]	4-(cytidine 5'-diphospho)-2-C-methyl-D-erythritol kinase activity [GO:0050515];ATP binding [GO:0005524]	GO:0005524;GO:0016114;GO:0050515		CATALYTIC ACTIVITY: Reaction=4-CDP-2-C-methyl-D-erythritol + ATP = 4-CDP-2-C-methyl-D-erythritol 2-phosphate + ADP + H(+);EC=2.7.1.148;Evidence={ECO:0000256|ARBA:ARBA00001304};Xref=Rhea:RHEA:18437, ChEBI:CHEBI:15378, ChEBI:CHEBI:30616, ChEBI:CHEBI:57823, ChEBI:CHEBI:57919, ChEBI:CHEBI:456216			2.7.1.148					CMK1
Cre02.g145100.t1.1	FAP39	1119	-3.4445	-0.149563	FAP39|Flagellar Associated Protein 39___(1 of 2) PF00122//PF00689//PF00690//PF12710 - E1-E2 ATPase (E1-E2_ATPase) // Cation transporting ATPase, C-terminus (Cation_ATPase_C) // Cation transporter/ATPase, N-terminus (Cation_ATPase_N) // haloacid dehalogenase-like hydrolase (HAD)	-3.29494	1.84999e-07	0.0428855	0.0918549	0.901523	S	3	___1	T(0.04)FS(0.958)GNPT(0.001)ISGNPQQQPQPFHITAR	T(0.04)FS(0.958)GNPT(0.001)ISGNPQQQPQPFHITAR1119___1	T(0.04)FS(0.958)GNPT(0.001)ISGNPQQQPQPFHITAR___1S-3.4445	2	1	1	4	4	4	821	PF00122;PF00689;PF00690;PF12710	PTHR24093;PTHR24093:SF339		3.6.3.8		GO:0000166;GO:0005388;GO:0005524;GO:0016020;GO:0016021;GO:0046872;GO:0070588		ATP binding;calcium ion transmembrane transport;calcium-transporting ATPase activity;integral component of membrane;membrane;metal ion binding;nucleotide binding	30.3	signalling.calcium	calcium ATPase 2 (AT4G37640 similarity)		integral component of membrane [GO:0016021];intracellular membrane-bounded organelle [GO:0043231]	ATP binding [GO:0005524];ATPase-coupled cation transmembrane transporter activity [GO:0019829];calcium transmembrane transporter activity, phosphorylative mechanism [GO:0005388];integral component of membrane [GO:0016021];intracellular membrane-bounded organelle [GO:0043231]	ATP binding [GO:0005524];ATPase-coupled cation transmembrane transporter activity [GO:0019829];calcium transmembrane transporter activity, phosphorylative mechanism [GO:0005388]	GO:0005388;GO:0005524;GO:0016021;GO:0019829;GO:0043231		CATALYTIC ACTIVITY: Reaction=ATP + Ca(2+)(in) + H2O = ADP + Ca(2+)(out) + H(+) + phosphate;EC=7.2.2.10;Evidence={ECO:0000256|ARBA:ARBA00000363, ECO:0000256|RuleBase:RU361146};Xref=Rhea:RHEA:18105, ChEBI:CHEBI:15377, ChEBI:CHEBI:15378, ChEBI:CHEBI:29108, ChEBI:CHEBI:30616, ChEBI:CHEBI:43474, ChEBI:CHEBI:456216			7.2.2.10	FUNCTIOThis magnesium-dependent enzyme catalyzes the hydrolysis of ATP coupled with the transport of calcium. {ECO:0000256|RuleBase:RU361146}.
Cre02.g145100.t1.1	FAP39	1168	-2.41975	-0.149563	FAP39|Flagellar Associated Protein 39___(1 of 2) PF00122//PF00689//PF00690//PF12710 - E1-E2 ATPase (E1-E2_ATPase) // Cation transporting ATPase, C-terminus (Cation_ATPase_C) // Cation transporter/ATPase, N-terminus (Cation_ATPase_N) // haloacid dehalogenase-like hydrolase (HAD)	-2.27018	0.00117425	0.0428855	0.186889	0.901523	S	2	___2	S(0.01)AGS(0.99)GSTAPLLIDPSTPR	S(0.01)AGS(0.99)GSTAPLLIDPSTPR1168___2	S(0.01)AGS(0.99)GSTAPLLIDPSTPR___2S-2.41975	0	0	0	3	4	2	821	PF00122;PF00689;PF00690;PF12710	PTHR24093;PTHR24093:SF339		3.6.3.8		GO:0000166;GO:0005388;GO:0005524;GO:0016020;GO:0016021;GO:0046872;GO:0070588		ATP binding;calcium ion transmembrane transport;calcium-transporting ATPase activity;integral component of membrane;membrane;metal ion binding;nucleotide binding	30.3	signalling.calcium	calcium ATPase 2 (AT4G37640 similarity)		integral component of membrane [GO:0016021];intracellular membrane-bounded organelle [GO:0043231]	ATP binding [GO:0005524];ATPase-coupled cation transmembrane transporter activity [GO:0019829];calcium transmembrane transporter activity, phosphorylative mechanism [GO:0005388];integral component of membrane [GO:0016021];intracellular membrane-bounded organelle [GO:0043231]	ATP binding [GO:0005524];ATPase-coupled cation transmembrane transporter activity [GO:0019829];calcium transmembrane transporter activity, phosphorylative mechanism [GO:0005388]	GO:0005388;GO:0005524;GO:0016021;GO:0019829;GO:0043231		CATALYTIC ACTIVITY: Reaction=ATP + Ca(2+)(in) + H2O = ADP + Ca(2+)(out) + H(+) + phosphate;EC=7.2.2.10;Evidence={ECO:0000256|ARBA:ARBA00000363, ECO:0000256|RuleBase:RU361146};Xref=Rhea:RHEA:18105, ChEBI:CHEBI:15377, ChEBI:CHEBI:15378, ChEBI:CHEBI:29108, ChEBI:CHEBI:30616, ChEBI:CHEBI:43474, ChEBI:CHEBI:456216			7.2.2.10	FUNCTIOThis magnesium-dependent enzyme catalyzes the hydrolysis of ATP coupled with the transport of calcium. {ECO:0000256|RuleBase:RU361146}.
Cre02.g145100.t1.1	FAP39	1179	-2.26127	-0.149563	FAP39|Flagellar Associated Protein 39___(1 of 2) PF00122//PF00689//PF00690//PF12710 - E1-E2 ATPase (E1-E2_ATPase) // Cation transporting ATPase, C-terminus (Cation_ATPase_C) // Cation transporter/ATPase, N-terminus (Cation_ATPase_N) // haloacid dehalogenase-like hydrolase (HAD)	-2.11171	0.000213192	0.0428855	0.208588	0.901523	S	2	___2	S(0.309)AGS(0.545)GS(0.142)T(0.003)APLLIDPS(0.638)T(0.362)PR	S(0.309)AGS(0.545)GS(0.142)T(0.003)APLLIDPS(0.638)T(0.362)PR1179___2	S(0.309)AGS(0.545)GS(0.142)T(0.003)APLLIDPS(0.638)T(0.362)PR___2S-2.26127	3	1	0	3	4	3	821	PF00122;PF00689;PF00690;PF12710	PTHR24093;PTHR24093:SF339		3.6.3.8		GO:0000166;GO:0005388;GO:0005524;GO:0016020;GO:0016021;GO:0046872;GO:0070588		ATP binding;calcium ion transmembrane transport;calcium-transporting ATPase activity;integral component of membrane;membrane;metal ion binding;nucleotide binding	30.3	signalling.calcium	calcium ATPase 2 (AT4G37640 similarity)		integral component of membrane [GO:0016021];intracellular membrane-bounded organelle [GO:0043231]	ATP binding [GO:0005524];ATPase-coupled cation transmembrane transporter activity [GO:0019829];calcium transmembrane transporter activity, phosphorylative mechanism [GO:0005388];integral component of membrane [GO:0016021];intracellular membrane-bounded organelle [GO:0043231]	ATP binding [GO:0005524];ATPase-coupled cation transmembrane transporter activity [GO:0019829];calcium transmembrane transporter activity, phosphorylative mechanism [GO:0005388]	GO:0005388;GO:0005524;GO:0016021;GO:0019829;GO:0043231		CATALYTIC ACTIVITY: Reaction=ATP + Ca(2+)(in) + H2O = ADP + Ca(2+)(out) + H(+) + phosphate;EC=7.2.2.10;Evidence={ECO:0000256|ARBA:ARBA00000363, ECO:0000256|RuleBase:RU361146};Xref=Rhea:RHEA:18105, ChEBI:CHEBI:15377, ChEBI:CHEBI:15378, ChEBI:CHEBI:29108, ChEBI:CHEBI:30616, ChEBI:CHEBI:43474, ChEBI:CHEBI:456216			7.2.2.10	FUNCTIOThis magnesium-dependent enzyme catalyzes the hydrolysis of ATP coupled with the transport of calcium. {ECO:0000256|RuleBase:RU361146}.
Cre02.g145100.t1.1	FAP39	1108	-2.13578	-0.149563	FAP39|Flagellar Associated Protein 39___(1 of 2) PF00122//PF00689//PF00690//PF12710 - E1-E2 ATPase (E1-E2_ATPase) // Cation transporting ATPase, C-terminus (Cation_ATPase_C) // Cation transporter/ATPase, N-terminus (Cation_ATPase_N) // haloacid dehalogenase-like hydrolase (HAD)	-1.98622	0.00546248	0.0428855	0.227544	0.901523	S	2	___1	TLS(1)GNPATAVK	TLS(1)GNPATAVK1108___1	TLS(1)GNPATAVK___1S-2.13578	3	1	1	2	4	3	821	PF00122;PF00689;PF00690;PF12710	PTHR24093;PTHR24093:SF339		3.6.3.8		GO:0000166;GO:0005388;GO:0005524;GO:0016020;GO:0016021;GO:0046872;GO:0070588		ATP binding;calcium ion transmembrane transport;calcium-transporting ATPase activity;integral component of membrane;membrane;metal ion binding;nucleotide binding	30.3	signalling.calcium	calcium ATPase 2 (AT4G37640 similarity)		integral component of membrane [GO:0016021];intracellular membrane-bounded organelle [GO:0043231]	ATP binding [GO:0005524];ATPase-coupled cation transmembrane transporter activity [GO:0019829];calcium transmembrane transporter activity, phosphorylative mechanism [GO:0005388];integral component of membrane [GO:0016021];intracellular membrane-bounded organelle [GO:0043231]	ATP binding [GO:0005524];ATPase-coupled cation transmembrane transporter activity [GO:0019829];calcium transmembrane transporter activity, phosphorylative mechanism [GO:0005388]	GO:0005388;GO:0005524;GO:0016021;GO:0019829;GO:0043231		CATALYTIC ACTIVITY: Reaction=ATP + Ca(2+)(in) + H2O = ADP + Ca(2+)(out) + H(+) + phosphate;EC=7.2.2.10;Evidence={ECO:0000256|ARBA:ARBA00000363, ECO:0000256|RuleBase:RU361146};Xref=Rhea:RHEA:18105, ChEBI:CHEBI:15377, ChEBI:CHEBI:15378, ChEBI:CHEBI:29108, ChEBI:CHEBI:30616, ChEBI:CHEBI:43474, ChEBI:CHEBI:456216			7.2.2.10	FUNCTIOThis magnesium-dependent enzyme catalyzes the hydrolysis of ATP coupled with the transport of calcium. {ECO:0000256|RuleBase:RU361146}.
Cre02.g145800.t1.2	MDY3	334	0.179637	-0.0017225	MDY3|NAD-dependent malate dehydrogenase___(1 of 1) K00025 - malate dehydrogenase (MDH1)	0.18136	0.269518	0.221779	1.1326	0.998807	S	2	___1	VVQGLPIDGPS(1)RER	VVQGLPIDGPS(1)RER334___1	VVQGLPIDGPS(1)RER___1S0.179637	4	4	4	2	3	4	826	PF00056;PF02866	PTHR23382	KOG1496	1.1.1.37	K00025	GO:0003824;GO:0005975;GO:0006108;GO:0016491;GO:0016615;GO:0016616;GO:0019752;GO:0030060;GO:0055114		carbohydrate metabolic process;carboxylic acid metabolic process;catalytic activity;L-malate dehydrogenase activity;malate dehydrogenase activity;malate metabolic process;oxidation-reduction process;oxidoreductase activity;oxidoreductase activity, acting on the CH-OH group of donors, NAD or NADP as acceptor	8.2.9	TCA / organic transformation.other organic acid transformations.cyt MDH	Lactate/malate dehydrogenase family protein (AT5G43330 similarity)	carbohydrate metabolic process [GO:0005975];malate metabolic process [GO:0006108];NADH metabolic process [GO:0006734];oxaloacetate metabolic process [GO:0006107];tricarboxylic acid cycle [GO:0006099]		carbohydrate metabolic process [GO:0005975];L-malate dehydrogenase activity [GO:0030060];malate metabolic process [GO:0006108];NADH metabolic process [GO:0006734];oxaloacetate metabolic process [GO:0006107];tricarboxylic acid cycle [GO:0006099]	L-malate dehydrogenase activity [GO:0030060]	GO:0005975;GO:0006099;GO:0006107;GO:0006108;GO:0006734;GO:0030060		CATALYTIC ACTIVITY: Reaction=(S)-malate + NAD(+) = H(+) + NADH + oxaloacetate;EC=1.1.1.37;Evidence={ECO:0000256|ARBA:ARBA00000774, ECO:0000256|RuleBase:RU003405};Xref=Rhea:RHEA:21432, ChEBI:CHEBI:15378, ChEBI:CHEBI:15589, ChEBI:CHEBI:16452, ChEBI:CHEBI:57540, ChEBI:CHEBI:57945			1.1.1.37
Cre02.g146450.t1.1	CYG60	1731	-1.26573	NaN	CYG60|Adenylate/guanylate cyclase___(1 of 72) 4.6.1.2 - Guanylate cyclase / Guanylyl cyclase	NaN	0.0217851	NaN	0.415889		S	2	___1	S(1)NPLPAVGLGLVAK	S(1)NPLPAVGLGLVAK1731___1	S(1)NPLPAVGLGLVAK___1S-1.26573	4	4	2	4	4	4	832	PF00211	PTHR11920		4.6.1.2		GO:0009190;GO:0016849;GO:0035556		cyclic nucleotide biosynthetic process;intracellular signal transduction;phosphorus-oxygen lyase activity	35.2	not assigned.unknown	Dual-specificity tyrosine regulated protein kinase	cGMP biosynthetic process [GO:0006182];intracellular signal transduction [GO:0035556];receptor guanylyl cyclase signaling pathway [GO:0007168];signal transduction [GO:0007165]	plasma membrane [GO:0005886]	cGMP biosynthetic process [GO:0006182];guanylate cyclase activity [GO:0004383];intracellular signal transduction [GO:0035556];peptide receptor activity [GO:0001653];plasma membrane [GO:0005886];receptor guanylyl cyclase signaling pathway [GO:0007168];signal transduction [GO:0007165]	guanylate cyclase activity [GO:0004383];peptide receptor activity [GO:0001653]	GO:0001653;GO:0004383;GO:0005886;GO:0006182;GO:0007165;GO:0007168;GO:0035556
Cre02.g147900.t1.1	PYK5	463	-1.22903	-0.408664	PYK5|Pyruvate kinase___(1 of 3) PTHR11817:SF4 - PYRUVATE KINASE	-0.820367	0.0185059	5.60996e-05	0.426604	0.753321	S	3	___1	YSLSGS(1)GVNLVAAGEGGEEASNPVKR	YSLSGS(1)GVNLVAAGEGGEEASNPVKR463___1	YSLSGS(1)GVNLVAAGEGGEEASNPVKR___1S-1.22903	4	4	2	4	4	4	839	PF00224;PF02887	PTHR11817;PTHR11817:SF4	KOG2323	2.7.1.40	K00873	GO:0000287;GO:0003824;GO:0004743;GO:0006096;GO:0030955		catalytic activity;glycolytic process;magnesium ion binding;potassium ion binding;pyruvate kinase activity	4.1.14	glycolysis.cytosolic branch.pyruvate kinase (PK)	Pyruvate kinase family protein (AT3G52990 similarity)	glycolytic process [GO:0006096]	cytoplasm [GO:0005737]	ATP binding [GO:0005524];cytoplasm [GO:0005737];glycolytic process [GO:0006096];kinase activity [GO:0016301];magnesium ion binding [GO:0000287];potassium ion binding [GO:0030955];pyruvate kinase activity [GO:0004743]	ATP binding [GO:0005524];kinase activity [GO:0016301];magnesium ion binding [GO:0000287];potassium ion binding [GO:0030955];pyruvate kinase activity [GO:0004743]	GO:0000287;GO:0004743;GO:0005524;GO:0005737;GO:0006096;GO:0016301;GO:0030955		CATALYTIC ACTIVITY: Reaction=ATP + pyruvate = ADP + H(+) + phosphoenolpyruvate;EC=2.7.1.40;Evidence={ECO:0000256|ARBA:ARBA00001174, ECO:0000256|RuleBase:RU000504};Xref=Rhea:RHEA:18157, ChEBI:CHEBI:15361, ChEBI:CHEBI:15378, ChEBI:CHEBI:30616, ChEBI:CHEBI:58702, ChEBI:CHEBI:456216	COFACTOR: Name=K(+);COFACTOR: Name=Mg(2+);Evidence={ECO:0000256|ARBA:ARBA00001946};Evidence={ECO:0000256|ARBA:ARBA00001958};Xref=ChEBI:CHEBI:18420;Xref=ChEBI:CHEBI:29103		2.7.1.40				glycolysis;PATHWAY: Carbohydrate degradation;pyruvate from D-glyceraldehyde 3-phosphate: step 5/5. {ECO:0000256|ARBA:ARBA00004997, ECO:0000256|RuleBase:RU000504}.
Cre02.g147900.t1.1;Cre02.g147900.t4.1;Cre02.g147900.t2.1	PYK5	597;554;592	-0.953157	-0.408664	PYK5|Pyruvate kinase___(1 of 3) PTHR11817:SF4 - PYRUVATE KINASE	-0.544492	0.00525473	5.60996e-05	0.516501	0.753321	S	4	___1	LITVDDHVIPGSAMTFNHPLFVIGS(0.999)MET(0.001)LNKQND	LITVDDHVIPGSAMTFNHPLFVIGS(0.999)MET(0.001)LNKQND597;554;592___1	LITVDDHVIPGSAMTFNHPLFVIGS(0.999)MET(0.001)LNKQND___1S-0.953157	4	4	4	4	4	4	839;840	PF00224;PF02887	PTHR11817;PTHR11817:SF4	KOG2323	2.7.1.40	K00873	GO:0000287;GO:0003824;GO:0004743;GO:0006096;GO:0030955		catalytic activity;glycolytic process;magnesium ion binding;potassium ion binding;pyruvate kinase activity	4.1.14	glycolysis.cytosolic branch.pyruvate kinase (PK)	Pyruvate kinase family protein (AT3G52990 similarity)	glycolytic process [GO:0006096]	cytoplasm [GO:0005737]	ATP binding [GO:0005524];cytoplasm [GO:0005737];glycolytic process [GO:0006096];kinase activity [GO:0016301];magnesium ion binding [GO:0000287];potassium ion binding [GO:0030955];pyruvate kinase activity [GO:0004743]	ATP binding [GO:0005524];kinase activity [GO:0016301];magnesium ion binding [GO:0000287];potassium ion binding [GO:0030955];pyruvate kinase activity [GO:0004743]	GO:0000287;GO:0004743;GO:0005524;GO:0005737;GO:0006096;GO:0016301;GO:0030955		CATALYTIC ACTIVITY: Reaction=ATP + pyruvate = ADP + H(+) + phosphoenolpyruvate;EC=2.7.1.40;Evidence={ECO:0000256|ARBA:ARBA00001174, ECO:0000256|RuleBase:RU000504};Xref=Rhea:RHEA:18157, ChEBI:CHEBI:15361, ChEBI:CHEBI:15378, ChEBI:CHEBI:30616, ChEBI:CHEBI:58702, ChEBI:CHEBI:456216	COFACTOR: Name=K(+);COFACTOR: Name=Mg(2+);Evidence={ECO:0000256|ARBA:ARBA00001946};Evidence={ECO:0000256|ARBA:ARBA00001958};Xref=ChEBI:CHEBI:18420;Xref=ChEBI:CHEBI:29103		2.7.1.40				glycolysis;PATHWAY: Carbohydrate degradation;pyruvate from D-glyceraldehyde 3-phosphate: step 5/5. {ECO:0000256|ARBA:ARBA00004997, ECO:0000256|RuleBase:RU000504}.
Cre02.g147900.t3.1	PYK5	591	0.16824	-0.408664	PYK5|Pyruvate kinase___(1 of 3) PTHR11817:SF4 - PYRUVATE KINASE	0.576905	0.291809	5.60996e-05	1.12369	0.753321	S	3	___1	LITVDDHVIPGAMTFNHPLFVIGS(0.941)MET(0.059)LNK	LITVDDHVIPGAMTFNHPLFVIGS(0.941)MET(0.059)LNK591___1	LITVDDHVIPGAMTFNHPLFVIGS(0.941)MET(0.059)LNK___1S0.16824	4	4	3	4	4	2	841	PF00224;PF02887	PTHR11817;PTHR11817:SF4	KOG2323	2.7.1.40	K00873	GO:0000287;GO:0003824;GO:0004743;GO:0006096;GO:0030955		catalytic activity;glycolytic process;magnesium ion binding;potassium ion binding;pyruvate kinase activity	4.1.14	glycolysis.cytosolic branch.pyruvate kinase (PK)	Pyruvate kinase family protein (AT3G52990 similarity)	glycolytic process [GO:0006096]	cytoplasm [GO:0005737]	ATP binding [GO:0005524];cytoplasm [GO:0005737];glycolytic process [GO:0006096];kinase activity [GO:0016301];magnesium ion binding [GO:0000287];potassium ion binding [GO:0030955];pyruvate kinase activity [GO:0004743]	ATP binding [GO:0005524];kinase activity [GO:0016301];magnesium ion binding [GO:0000287];potassium ion binding [GO:0030955];pyruvate kinase activity [GO:0004743]	GO:0000287;GO:0004743;GO:0005524;GO:0005737;GO:0006096;GO:0016301;GO:0030955		CATALYTIC ACTIVITY: Reaction=ATP + pyruvate = ADP + H(+) + phosphoenolpyruvate;EC=2.7.1.40;Evidence={ECO:0000256|ARBA:ARBA00001174, ECO:0000256|RuleBase:RU000504};Xref=Rhea:RHEA:18157, ChEBI:CHEBI:15361, ChEBI:CHEBI:15378, ChEBI:CHEBI:30616, ChEBI:CHEBI:58702, ChEBI:CHEBI:456216	COFACTOR: Name=K(+);COFACTOR: Name=Mg(2+);Evidence={ECO:0000256|ARBA:ARBA00001946};Evidence={ECO:0000256|ARBA:ARBA00001958};Xref=ChEBI:CHEBI:18420;Xref=ChEBI:CHEBI:29103		2.7.1.40				glycolysis;PATHWAY: Carbohydrate degradation;pyruvate from D-glyceraldehyde 3-phosphate: step 5/5. {ECO:0000256|ARBA:ARBA00004997, ECO:0000256|RuleBase:RU000504}.
Cre03.g143927.t1.1		155	2.18592	NaN	//unknown protein//	NaN	0.00144371	NaN	4.55017		S	2	___1	IYSAGGGAIS(1)GR	IYSAGGGAIS(1)GR155___1	IYSAGGGAIS(1)GR___1S2.18592	2	4	4	3	0	1	845									35.2	not assigned.unknown	histone acetyltransferase of the MYST family 1 (AT5G64610 similarity)
Cre03.g144184.t1.1		43	2.04227	NaN	//unknown protein//	NaN	0.00203479	NaN	4.11893		T	3	___1	TVVVEEKPVT(0.41)T(0.59)K	TVVVEEKPVT(0.41)T(0.59)K43___1	TVVVEEKPVT(0.41)T(0.59)K___1T2.04227	2	4	3	0	1	0	849		PTHR36771							35.2	not assigned.unknown	chloroplastic membrane metallo proteases (AT2G32480 similarity)		integral component of membrane [GO:0016021]	integral component of membrane [GO:0016021]		GO:0016021
Cre03.g144184.t1.1		42	2.83173	NaN	//unknown protein//	NaN	0.000605369	NaN	7.11927		T	2	___1	TVVVEEKPVT(0.981)T(0.019)K	TVVVEEKPVT(0.981)T(0.019)K42___1	TVVVEEKPVT(0.981)T(0.019)K___1T2.83173	2	4	4	1	1	0	849		PTHR36771							35.2	not assigned.unknown	chloroplastic membrane metallo proteases (AT2G32480 similarity)		integral component of membrane [GO:0016021]	integral component of membrane [GO:0016021]		GO:0016021
Cre03.g144364.t1.1		18	0.26361	NaN	(1 of 9) PTHR23315 - BETA CATENIN-RELATED ARMADILLO REPEAT-CONTAINING	NaN	0.199594	NaN	1.20048		S	2	___1	EGS(1)ASIVFSLPTR	EGS(1)ASIVFSLPTR18___1	EGS(1)ASIVFSLPTR___1S0.26361	4	3	4	4	4	4	851	PF00514	PTHR23315				GO:0005488;GO:0005515		binding;protein binding	35.2	not assigned.unknown	PEP1 receptor 1
Cre03.g144444.t1.1		71	-0.677246	NaN	//unknown protein//	NaN	0.173467	NaN	0.625358		S	3	___1	KGAGEGEDGQPEAGVS(1)DDDEGPLDYLTPVQLK	KGAGEGEDGQPEAGVS(1)DDDEGPLDYLTPVQLK71___1	KGAGEGEDGQPEAGVS(1)DDDEGPLDYLTPVQLK___1S-0.677246	4	3	3	4	2	4	853						GO:0003824		catalytic activity	35.2	not assigned.unknown	Integrase-type DNA-binding superfamily protein
Cre03.g144647.t1.1		27	0.303896	0.0148446	//unknown protein//	0.289052	0.167673	0.211898	1.23447	1.01034	S	3	___1	KGAEEEEDGS(1)EEEEVPAQR	KGAEEEEDGS(1)EEEEVPAQR27___1	KGAEEEEDGS(1)EEEEVPAQR___1S0.303896	4	4	4	4	3	4	858									35.2	not assigned.unknown	Pyridoxal phosphate (PLP)-dependent transferases superfamily protein (AT3G01120 similarity)
Cre03.g144667.t1.1	ClpT4	237	-1.51526	NaN	ClpT4|Additional subunit of chloroplast ClpP complex	NaN	0.0369335	NaN	0.349833		S	3	___1	RYQLPDETEEAGPLKS(1)EDDVSFL	RYQLPDETEEAGPLKS(1)EDDVSFL237___1	RYQLPDETEEAGPLKS(1)EDDVSFL___1S-1.51526	4	2	4	4	4	4	859									35.2	not assigned.unknown	ClpS-like protein		chloroplast [GO:0009507]	chloroplast [GO:0009507]		GO:0009507						FUNCTIOAccessory protein regulating the assembly of the plastid Clp protease system. {ECO:0000250|UniProtKB:Q93WL3}.				CLPT4
Cre03.g144847.t1.1	PYK4	1931	-3.06419	-0.244263	PYK4|Pyruvate kinase___(1 of 2) PTHR11817//PTHR11817:SF3 - PYRUVATE KINASE // PYRUVATE KINASE	-2.81993	0.000969661	0.0308063	0.11956	0.844247	S	2	___1	PASNVAS(1)LT(0.001)PS(0.999)PAPTALPK	PASNVAS(1)LT(0.001)PS(0.999)PAPTALPK1931___1	PASNVAS(1)LT(0.001)PS(0.999)PAPTALPK___1S-3.06419	4	4	1	3	4	4	862	PF00224;PF02887	PTHR11817;PTHR11817:SF3	KOG2323	2.7.1.40	K00873	GO:0000287;GO:0003824;GO:0004743;GO:0006096;GO:0030955		catalytic activity;glycolytic process;magnesium ion binding;potassium ion binding;pyruvate kinase activity	4.1.14	glycolysis.cytosolic branch.pyruvate kinase (PK)	Pyruvate kinase family protein (AT5G63680 similarity)	glycolytic process [GO:0006096]	cytoplasm [GO:0005737]	ATP binding [GO:0005524];cytoplasm [GO:0005737];glycolytic process [GO:0006096];kinase activity [GO:0016301];magnesium ion binding [GO:0000287];potassium ion binding [GO:0030955];pyruvate kinase activity [GO:0004743]	ATP binding [GO:0005524];kinase activity [GO:0016301];magnesium ion binding [GO:0000287];potassium ion binding [GO:0030955];pyruvate kinase activity [GO:0004743]	GO:0000287;GO:0004743;GO:0005524;GO:0005737;GO:0006096;GO:0016301;GO:0030955		CATALYTIC ACTIVITY: Reaction=ATP + pyruvate = ADP + H(+) + phosphoenolpyruvate;EC=2.7.1.40;Evidence={ECO:0000256|ARBA:ARBA00001174, ECO:0000256|RuleBase:RU000504};Xref=Rhea:RHEA:18157, ChEBI:CHEBI:15361, ChEBI:CHEBI:15378, ChEBI:CHEBI:30616, ChEBI:CHEBI:58702, ChEBI:CHEBI:456216	COFACTOR: Name=K(+);COFACTOR: Name=Mg(2+);Evidence={ECO:0000256|ARBA:ARBA00001946};Evidence={ECO:0000256|ARBA:ARBA00001958};Xref=ChEBI:CHEBI:18420;Xref=ChEBI:CHEBI:29103		2.7.1.40				glycolysis;PATHWAY: Carbohydrate degradation;pyruvate from D-glyceraldehyde 3-phosphate: step 5/5. {ECO:0000256|ARBA:ARBA00004997, ECO:0000256|RuleBase:RU000504}.
[truncated: 2,013 more rows]
[truncated: 52 more columns]

## Sheet: All identified phosphorylations
T: Leading proteins	T: Protein	T: Sequence window	T: Phospho (STY) Probabilities	T: Proteins	T: Positions within proteins	C: Multiplicity	Helper	Valid values HL-CC124	Valid values HL-CC125	Valid values HL-CC-4375	Valid values LL-CC124	Valid values LL-CC125	Valid values LL-CC-4375	HL-CC124-1	HL-CC124-2	HL-CC124-3	HL-CC124-4	HL-CC125-1	HL-CC125-2	HL-CC125-3	HL-CC125-4	HL-CC-4375-1	HL-CC-4375-2	HL-CC-4375-3	HL-CC-4375-4	LL-CC124-1	LL-CC124-2	LL-CC124-3	LL-CC124-4	LL-CC125-1	LL-CC125-2	LL-CC125-3	LL-CC125-4	LL-CC-4375-1	LL-CC-4375-2	LL-CC-4375-3	LL-CC-4375-4	C: Amino acid	C: Charge	C: Protein group IDs	N: Localization prob	N: PEP	N: Score	N: Delta score	N: Score for localization	N: Mass error [ppm]	N: Intensity	N: Position	T: id
Cre01.g001100.t1.2	Cre01.g001100.t1.2	SLPTPAEAFKGGPSTSAAATDADGFKAAAAK	GGPS(0.113)T(0.099)S(0.783)AAAT(0.005)DADGFK	Cre01.g001100.t1.2	659	___1	GGPS(0.113)T(0.099)S(0.783)AAAT(0.005)DADGFK659___1	0	0	1	0	0	0	0	0	0	0	0	0	0	0	0	0	0	251150	0	0	0	0	0	0	0	0	0	0	0	0	S	2	22	0.782754	0.0164618	45.257	33.674	45.257	-2.5731	251150	659	5
[truncated: 36,002 more rows]
[truncated: 2 more columns]

## Sheet: All quantified proteins
Protein IDs	Gene Name	Phytozome: Description	Log2-ratio HL vs NL	FDR limma HL/NL (Proteins)	Pfam	Panther	KOG	ec	KO	GO	GO Description	GO Name	GOMapMan BINCODE	GOMapMan NAME	GOMapMan DESCRIPTION	UniproGene ontology (biological process)	UniproGene ontology (ceNLular component)	UniproGene ontology (GO)	UniproGene ontology (molecular function)	UniproGene ontology IDs	UniproCalcium binding	UniproCatalytic activity	UniproCofactor	UniproDNA binding	UniproEC number	UniproFunction [CC]	UniproMetal binding	UniproNucleotide binding	UniproPathway	UniproGene names (primary )	Chloroplast (Terashima)	EggNOG:best_tax_level	EggNOG:GOs	EggNOG:EC	EggNOG:KEGG_ko	EggNOG:KEGG_Pathway	EggNOG:Name	FDR PolySTest HL vs NL	FDR limma HL vs NL	FDR Miss test HL vs NL	FDR rank products HL vs NL	FDR permutation test HL vs NL	FDR t-test HL vs NL	NL.CC124.1	HL.CC124.1	NL.CC124.2	HL.CC124.2	NL.CC124.3	HL.CC124.3
[truncated: 2,670 more rows]
[truncated: 49 more columns]

[truncated: 1 more sheets: All identfied proteins]
